# Supplementary material for: catena-Poly[[(2,2′-bipyridine)­nickel(II)]-μ-2,4′-oxydibenzoato]
Source: Acta Crystallogr Sect E Struct Rep Online. 2010 Nov 13;66(Pt 12):m1574. doi: 10.1107/S1600536810046210 (PMC3011413; doi:10.1107/S1600536810046210)
Supplement: Supplementary file 1 [file e-66-m1574-sup1.cif]

##############################################################################
###                                                                        ###
###        Electronic paper (Acta Crystallographica Section E)             ###
###                                                                        ###
##############################################################################
#                                                                            #
# This CIF contains the data in a paper accepted for publication in Acta     #
# Crystallographica Section E. It conforms to the requirements of Notes      #
# for Authors for Section E, and has been peer reviewed under the auspices   #
# of the IUCr Commission on Journals.                                        #
#                                                                            #
# Full details of the Crystallographic Information File format               #
# are given in the paper "The Crystallographic Information File (CIF):       #
# a New Standard Archive File for Crystallography" by S. R. Hall, F. H.      #
# Allen and I. D. Brown [Acta Cryst. (1991), A47, 655-685].                  #
#                                                                            #
# The current version of the core CIF dictionary is obtainable from          #
# ftp://ftp.iucr.org/pub/cif_core.dic. The current version number is 2.4.    #
#                                                                            #
# Software is freely available for graphical display of the structure(s) in  #
# this CIF.  For information consult the CIF home page http://www.iucr.org/  #
# cif/home.html                                                              #
#                                                                            #
# This file may be used for bona fide research purposes within the           #
# scientific community so long as proper attribution is given to the journal # 
# article from which it was obtained.                                        #
#                                                                            #
##############################################################################
                                             
data_global
_audit_creation_method     SHELXL-97
_journal_date_recd_electronic     2010-10-13
_journal_date_accepted     2010-11-09
_journal_name_full     'Acta Crystallographica, Section E'
_journal_year     2010
_journal_volume     66
_journal_issue     12
_journal_page_first     m1574
_journal_page_last     m1574
_journal_paper_category     QM
_journal_coeditor_code     WM2416
_publ_contact_author_name     ' Feng Guo'
_publ_contact_author_address
; Department of Chemistry
 Dezhou University
 Shandong 253023
 P. R. China
;
_publ_contact_author_email     guofeng1510@yeah.net
_publ_section_title
;
<i>catena</i>-Poly[[(2,2'-bipyridine)nickel(II)]-\m-2,4'-oxydibenzoato]
;
loop_
    _publ_author_name
    _publ_author_footnote
    _publ_author_address
    'Jia-Kun Xu' .
;
College of Chemistry and Chemical Engineering
Ocean University of China
Qingdao 266100
People's Republic of China
;
    'Xiao-Chun Sun' .
;
National Oceanographic Center
Qingdao 266071
People's Republic of China
;
    'Feng Guo' .
;
Department of Chemistry
Dezhou University
Shandong 253023
People's Republic of China
;
data_I
_chemical_name_systematic
;
<i>catena</i>-Poly[[(2,2'-bipyridine)nickel(II)]-\m-2,4'-oxydibenzoato]
;
_chemical_name_common     ?
_chemical_formula_moiety     'C24 H16 N2 Ni O5'
_chemical_formula_sum     'C24 H16 N2 Ni O5'
_chemical_formula_iupac     '[Ni (C14 H8 O5) (C10 H8 N2)]'
_chemical_formula_weight     471.10
_chemical_melting_point     ?
_symmetry_cell_setting     monoclinic
_symmetry_space_group_name_H-M     'P 21/c'
_symmetry_space_group_name_Hall     '-P 2ybc'
loop_
    _symmetry_equiv_pos_as_xyz
    'x, y, z'
    '-x, y+1/2, -z+1/2'
    '-x, -y, -z'
    'x, -y-1/2, z-1/2'
_cell_length_a     8.0610(10)
_cell_length_b     15.039(2)
_cell_length_c     17.847(5)
_cell_angle_alpha     90.000
_cell_angle_beta     99.464(3)
_cell_angle_gamma     90.000
_cell_volume     2134.1(6)
_cell_formula_units_Z     4
_cell_measurement_reflns_used     3464
_cell_measurement_theta_min     2.31
_cell_measurement_theta_max     24.39
_cell_measurement_temperature     293(2)
_exptl_crystal_description     block
_exptl_crystal_colour     green
_exptl_crystal_size_max     0.30
_exptl_crystal_size_mid     0.25
_exptl_crystal_size_min     0.20
_exptl_crystal_density_diffrn     1.466
_exptl_crystal_density_meas     ?
_exptl_crystal_density_method     'not measured'
_exptl_crystal_F_000     968
_exptl_absorpt_coefficient_mu     0.948
_exptl_absorpt_correction_type     multi-scan
_exptl_absorpt_process_details     '(SADABS; Bruker, 2001)'
_exptl_absorpt_correction_T_min     0.7641
_exptl_absorpt_correction_T_max     0.8330
_exptl_special_details
;
;
_diffrn_ambient_temperature     293(2)
_diffrn_radiation_type     MoK\a
_diffrn_radiation_wavelength     0.71069
_diffrn_radiation_source     'fine-focus sealed tube'
_diffrn_radiation_monochromator     graphite
_diffrn_measurement_device_type     'Bruker APEXII CCD'
_diffrn_measurement_method     '\f and \w'
_diffrn_detector_area_resol_mean     ?
_diffrn_reflns_number     13096
_diffrn_reflns_av_R_equivalents     0.0273
_diffrn_reflns_av_sigmaI/netI     0.0347
_diffrn_reflns_theta_min     1.78
_diffrn_reflns_theta_max     27.62
_diffrn_reflns_theta_full     27.62
_diffrn_measured_fraction_theta_max     0.993
_diffrn_measured_fraction_theta_full     0.993
_diffrn_reflns_limit_h_min     -10
_diffrn_reflns_limit_h_max     5
_diffrn_reflns_limit_k_min     -18
_diffrn_reflns_limit_k_max     19
_diffrn_reflns_limit_l_min     -22
_diffrn_reflns_limit_l_max     23
_diffrn_standards_number     0
_diffrn_standards_interval_count     .
_diffrn_standards_interval_time     .
_diffrn_standards_decay_%     ?
_refine_special_details
;
Refinement of <i>F</i>^2^ against ALL reflections. The weighted <i>R</i>-factor
<i>wR</i> and goodness of fit <i>S</i> are based on <i>F</i>^2^, conventional
<i>R</i>-factors <i>R</i> are based on <i>F</i>, with <i>F</i> set to zero for
negative <i>F</i>^2^. The threshold expression of <i>F</i>^2^ >
\s(<i>F</i>^2^) is used only for calculating <i>R</i>-factors(gt) <i>etc</i>.
and is not relevant to the choice of reflections for refinement.
<i>R</i>-factors based on <i>F</i>^2^ are statistically about twice as large
as those based on <i>F</i>, and <i>R</i>- factors based on ALL data will be
even larger.
;
_reflns_number_total     4938
_reflns_number_gt     3475
_reflns_threshold_expression     I>2\s(I)
_refine_ls_structure_factor_coef     Fsqd
_refine_ls_matrix_type     full
_refine_ls_R_factor_all     0.0576
_refine_ls_R_factor_gt     0.0343
_refine_ls_wR_factor_gt     0.0849
_refine_ls_wR_factor_ref     0.0944
_refine_ls_goodness_of_fit_ref     1.037
_refine_ls_restrained_S_all     1.037
_refine_ls_number_reflns     4938
_refine_ls_number_parameters     289
_refine_ls_number_restraints     0
_refine_ls_hydrogen_treatment     constr
_refine_ls_weighting_scheme     calc
_refine_ls_weighting_details
         'calc w=1/[\s^2^(Fo^2^)+(0.0451P)^2^+0.1348P] where P=(Fo^2^+2Fc^2^)/3'
_atom_sites_solution_hydrogens     geom
_atom_sites_solution_primary     direct
_atom_sites_solution_secondary     difmap
_refine_ls_shift/su_max     0.002
_refine_ls_shift/su_mean     0.000
_refine_diff_density_max     0.302
_refine_diff_density_min     -0.224
_refine_ls_extinction_method     none
_refine_ls_extinction_coef     ?
loop_
    _atom_type_symbol
    _atom_type_description
    _atom_type_scat_dispersion_real
    _atom_type_scat_dispersion_imag
    _atom_type_scat_source
    'C' 'C' 0.0033 0.0016
                         'International Tables Vol C Tables 4.2.6.8 and 6.1.1.4'
    'N' 'N' 0.0061 0.0033
                         'International Tables Vol C Tables 4.2.6.8 and 6.1.1.4'
    'O' 'O' 0.0106 0.0060
                         'International Tables Vol C Tables 4.2.6.8 and 6.1.1.4'
    'H' 'H' 0.0000 0.0000
                         'International Tables Vol C Tables 4.2.6.8 and 6.1.1.4'
    'Ni' 'Ni' 0.3393 1.1124
                         'International Tables Vol C Tables 4.2.6.8 and 6.1.1.4'
_computing_data_collection     'APEX2 (Bruker, 2007)'
_computing_cell_refinement     'SAINT (Bruker, 2007)'
_computing_data_reduction     'SAINT (Bruker, 2007)'
_computing_structure_solution     'SHELXS97 (Sheldrick, 2008)'
_computing_structure_refinement     'SHELXL97 (Sheldrick, 2008)'
_computing_molecular_graphics     'DIAMOND (Brandenburg, 2006)'
_computing_publication_material     'SHELXTL (Sheldrick, 2008)'
loop_
    _atom_site_type_symbol
    _atom_site_label
    _atom_site_fract_x
    _atom_site_fract_y
    _atom_site_fract_z
    _atom_site_U_iso_or_equiv
    _atom_site_adp_type
    _atom_site_calc_flag
    _atom_site_refinement_flags
    _atom_site_occupancy
    _atom_site_disorder_assembly
    _atom_site_disorder_group
    Ni Ni1 0.68282(3) 0.376038(17) 0.855723(14) 0.04554(11) Uani d . 1 . .
    O O3 0.26452(19) -0.09960(9) 0.91468(8) 0.0506(4) Uani d . 1 . .
    O O4 0.31673(18) -0.13651(9) 0.76522(8) 0.0506(4) Uani d . 1 . .
    O O2 0.45649(19) 0.30889(9) 0.86917(8) 0.0537(4) Uani d . 1 . .
    C C1 0.5405(3) 0.23738(14) 0.87422(11) 0.0477(5) Uani d . 1 . .
    O O5 0.09217(19) -0.11077(10) 0.68204(8) 0.0556(4) Uani d . 1 . .
    C C13 0.1600(3) -0.12592(12) 0.74953(12) 0.0428(5) Uani d . 1 . .
    O O1 0.69556(18) 0.23953(9) 0.87013(9) 0.0552(4) Uani d . 1 . .
    C C5 0.3211(3) -0.01512(13) 0.90085(10) 0.0441(5) Uani d . 1 . .
    C C12 0.0473(3) -0.13366(12) 0.80753(11) 0.0419(5) Uani d . 1 . .
    C C7 0.4606(3) 0.14996(13) 0.88414(11) 0.0459(5) Uani d . 1 . .
    N N2 0.6059(2) 0.50501(11) 0.85985(10) 0.0496(4) Uani d . 1 . .
    C C6 0.2878(3) 0.13983(14) 0.87544(13) 0.0525(5) Uani d . 1 . .
    H H6 0.2185 0.1891 0.8641 0.063 Uiso calc R 1 . .
    C C19 0.6367(3) 0.54269(13) 0.92942(12) 0.0475(5) Uani d . 1 . .
    C C11 -0.1211(3) -0.15605(15) 0.78357(13) 0.0538(5) Uani d . 1 . .
    H H11 -0.1607 -0.1626 0.7319 0.065 Uiso calc R 1 . .
    C C20 0.5772(3) 0.62678(14) 0.94207(14) 0.0585(6) Uani d . 1 . .
    H H20 0.5992 0.6520 0.9903 0.070 Uiso calc R 1 . .
    C C3 0.4924(3) -0.00607(14) 0.90999(12) 0.0511(5) Uani d . 1 . .
    H H3 0.5614 -0.0553 0.9222 0.061 Uiso calc R 1 . .
    C C8 0.0992(3) -0.12165(12) 0.88548(11) 0.0428(5) Uani d . 1 . .
    C C4 0.2171(3) 0.05733(14) 0.88340(13) 0.0528(5) Uani d . 1 . .
    H H4 0.1009 0.0508 0.8771 0.063 Uiso calc R 1 . .
    C C2 0.5622(3) 0.07580(14) 0.90102(11) 0.0491(5) Uani d . 1 . .
    H H2 0.6784 0.0815 0.9063 0.059 Uiso calc R 1 . .
    C C9 -0.0083(3) -0.13424(14) 0.93671(13) 0.0546(6) Uani d . 1 . .
    H H9 0.0290 -0.1256 0.9883 0.066 Uiso calc R 1 . .
    C C18 0.7357(3) 0.48691(13) 0.98899(11) 0.0469(5) Uani d . 1 . .
    C C17 0.7938(3) 0.51503(15) 1.06268(13) 0.0629(7) Uani d . 1 . .
    H H17 0.7699 0.5720 1.0781 0.075 Uiso calc R 1 . .
    N N1 0.7676(2) 0.40440(11) 0.96637(9) 0.0468(4) Uani d . 1 . .
    C C23 0.5176(3) 0.55082(16) 0.80230(13) 0.0628(6) Uani d . 1 . .
    H H23 0.4968 0.5250 0.7543 0.075 Uiso calc R 1 . .
    C C22 0.4567(4) 0.63476(16) 0.81178(16) 0.0698(7) Uani d . 1 . .
    H H22 0.3970 0.6655 0.7708 0.084 Uiso calc R 1 . .
    C C21 0.4857(3) 0.67254(16) 0.88283(16) 0.0669(7) Uani d . 1 . .
    H H21 0.4434 0.7287 0.8907 0.080 Uiso calc R 1 . .
    C C28 -0.2301(3) -0.16874(17) 0.83440(15) 0.0661(7) Uani d . 1 . .
    H H28 -0.3419 -0.1833 0.8171 0.079 Uiso calc R 1 . .
    C C10 -0.1728(3) -0.15981(17) 0.91097(15) 0.0665(7) Uani d . 1 . .
    H H10 -0.2448 -0.1710 0.9456 0.080 Uiso calc R 1 . .
    C C14 0.8592(3) 0.34967(16) 1.01506(13) 0.0585(6) Uani d . 1 . .
    H H14 0.8819 0.2929 0.9987 0.070 Uiso calc R 1 . .
    C C15 0.9221(3) 0.37365(17) 1.08905(14) 0.0673(7) Uani d . 1 . .
    H H15 0.9862 0.3341 1.1219 0.081 Uiso calc R 1 . .
    C C16 0.8876(3) 0.45709(18) 1.11271(14) 0.0707(7) Uani d . 1 . .
    H H16 0.9271 0.4748 1.1624 0.085 Uiso calc R 1 . .
loop_
    _atom_site_aniso_label
    _atom_site_aniso_U_11
    _atom_site_aniso_U_22
    _atom_site_aniso_U_33
    _atom_site_aniso_U_12
    _atom_site_aniso_U_13
    _atom_site_aniso_U_23
    Ni1 0.05637(19) 0.04095(16) 0.04131(16) -0.00815(12) 0.01396(12)
                                                                    -0.00735(11)
    O3 0.0553(9) 0.0445(8) 0.0490(8) -0.0074(7) 0.0002(7) 0.0088(6)
    O4 0.0466(9) 0.0593(9) 0.0471(8) 0.0024(7) 0.0111(7) 0.0057(7)
    O2 0.0630(10) 0.0426(8) 0.0575(9) -0.0063(7) 0.0160(8) -0.0051(7)
    C1 0.0598(14) 0.0461(12) 0.0383(11) -0.0088(11) 0.0116(10) -0.0080(9)
    O5 0.0581(9) 0.0679(10) 0.0424(8) 0.0184(8) 0.0125(7) 0.0156(7)
    C13 0.0500(13) 0.0337(10) 0.0452(11) 0.0051(9) 0.0095(9) 0.0031(9)
    O1 0.0592(10) 0.0444(8) 0.0648(10) -0.0096(7) 0.0185(8) -0.0105(7)
    C5 0.0549(13) 0.0409(11) 0.0359(10) -0.0065(9) 0.0057(9) 0.0005(8)
    C12 0.0463(12) 0.0368(10) 0.0434(11) 0.0003(9) 0.0092(9) 0.0044(8)
    C7 0.0558(13) 0.0436(11) 0.0394(11) -0.0088(10) 0.0109(10) -0.0056(9)
    N2 0.0651(12) 0.0432(10) 0.0446(10) -0.0053(9) 0.0206(9) 0.0007(8)
    C6 0.0554(14) 0.0424(12) 0.0609(14) 0.0011(10) 0.0129(11) -0.0002(10)
    C19 0.0591(13) 0.0380(11) 0.0510(12) -0.0134(10) 0.0255(10) -0.0060(9)
    C11 0.0521(13) 0.0535(13) 0.0550(13) -0.0055(11) 0.0060(11) 0.0034(11)
    C20 0.0708(16) 0.0427(12) 0.0689(15) -0.0146(11) 0.0322(13) -0.0088(11)
    C3 0.0533(13) 0.0472(12) 0.0513(12) 0.0007(10) 0.0042(11) 0.0039(10)
    C8 0.0481(12) 0.0340(10) 0.0464(11) -0.0018(9) 0.0082(9) 0.0056(8)
    C4 0.0484(13) 0.0482(12) 0.0622(13) -0.0048(10) 0.0106(11) 0.0001(10)
    C2 0.0462(12) 0.0532(13) 0.0468(12) -0.0051(10) 0.0048(10) -0.0022(10)
    C9 0.0691(16) 0.0515(13) 0.0458(12) 0.0029(11) 0.0174(11) 0.0056(10)
    C18 0.0570(13) 0.0422(11) 0.0452(11) -0.0183(10) 0.0194(10) -0.0066(9)
    C17 0.0842(18) 0.0508(13) 0.0553(14) -0.0278(13) 0.0166(13) -0.0153(11)
    N1 0.0578(11) 0.0419(9) 0.0431(9) -0.0083(8) 0.0152(8) -0.0044(8)
    C23 0.0838(18) 0.0583(14) 0.0496(13) 0.0027(13) 0.0204(12) 0.0066(11)
    C22 0.0818(18) 0.0579(15) 0.0749(18) 0.0059(13) 0.0287(15) 0.0217(13)
    C21 0.0783(18) 0.0431(13) 0.0880(19) -0.0015(12) 0.0398(15) 0.0053(13)
    C28 0.0503(14) 0.0683(16) 0.0805(18) -0.0098(12) 0.0136(13) 0.0153(14)
    C10 0.0590(16) 0.0743(16) 0.0727(17) 0.0038(13) 0.0303(13) 0.0192(14)
    C14 0.0684(16) 0.0548(13) 0.0527(13) -0.0021(12) 0.0109(12) -0.0020(11)
    C15 0.0689(17) 0.0711(17) 0.0571(14) -0.0144(14) -0.0036(13) 0.0055(12)
    C16 0.0867(19) 0.0711(17) 0.0506(14) -0.0345(15) 0.0008(13) -0.0056(13)
_geom_special_details
;
All e.s.d.'s (except the e.s.d. in the dihedral angle between two l.s. planes)
are estimated using the full covariance matrix. The cell e.s.d.'s are taken
into account individually in the estimation of e.s.d.'s in distances, angles
and torsion angles; correlations between e.s.d.'s in cell parameters are only
used when they are defined by crystal symmetry. An approximate (isotropic)
treatment of cell e.s.d.'s is used for estimating e.s.d.'s involving l.s.
planes.
;
loop_
    _geom_bond_atom_site_label_1
    _geom_bond_atom_site_label_2
    _geom_bond_site_symmetry_2
    _geom_bond_distance
    _geom_bond_publ_flag
    Ni1 N1 . 2.0260(17) yes
    Ni1 N2 . 2.0412(18) yes
    Ni1 O5 2_656 2.0459(19) yes
    Ni1 O1 . 2.0694(16) yes
    Ni1 O2 . 2.1331(18) yes
    Ni1 O4 2_656 2.1673(15) yes
    O3 C5 . 1.386(2) ?
    O3 C8 . 1.389(3) ?
    O4 C13 . 1.258(3) ?
    O4 Ni1 2_646 2.1673(15) ?
    O2 C1 . 1.266(2) ?
    C1 O1 . 1.264(3) ?
    C1 C7 . 1.487(3) ?
    O5 C13 . 1.259(2) ?
    O5 Ni1 2_646 2.0459(19) ?
    C13 C12 . 1.490(3) ?
    C13 Ni1 2_646 2.433(2) ?
    C5 C3 . 1.370(3) ?
    C5 C4 . 1.379(3) ?
    C12 C11 . 1.396(3) ?
    C12 C8 . 1.397(3) ?
    C7 C6 . 1.384(3) ?
    C7 C2 . 1.387(3) ?
    N2 C23 . 1.340(3) ?
    N2 C19 . 1.350(2) ?
    C6 C4 . 1.383(3) ?
    C6 H6 . 0.9300 ?
    C19 C20 . 1.384(3) ?
    C19 C18 . 1.480(3) ?
    C11 C28 . 1.376(3) ?
    C11 H11 . 0.9300 ?
    C20 C21 . 1.371(3) ?
    C20 H20 . 0.9300 ?
    C3 C2 . 1.374(3) ?
    C3 H3 . 0.9300 ?
    C8 C9 . 1.373(3) ?
    C4 H4 . 0.9300 ?
    C2 H2 . 0.9300 ?
    C9 C10 . 1.384(3) ?
    C9 H9 . 0.9300 ?
    C18 N1 . 1.343(3) ?
    C18 C17 . 1.388(3) ?
    C17 C16 . 1.381(3) ?
    C17 H17 . 0.9300 ?
    N1 C14 . 1.329(3) ?
    C23 C22 . 1.375(3) ?
    C23 H23 . 0.9300 ?
    C22 C21 . 1.374(4) ?
    C22 H22 . 0.9300 ?
    C21 H21 . 0.9300 ?
    C28 C10 . 1.375(3) ?
    C28 H28 . 0.9300 ?
    C10 H10 . 0.9300 ?
    C14 C15 . 1.382(3) ?
    C14 H14 . 0.9300 ?
    C15 C16 . 1.367(3) ?
    C15 H15 . 0.9300 ?
    C16 H16 . 0.9300 ?
loop_
    _geom_angle_atom_site_label_1
    _geom_angle_atom_site_label_2
    _geom_angle_atom_site_label_3
    _geom_angle_site_symmetry_1
    _geom_angle_site_symmetry_3
    _geom_angle
    _geom_angle_publ_flag
    N1 Ni1 N2 . . 79.66(7) ?
    N1 Ni1 O5 . 2_656 97.20(7) ?
    N2 Ni1 O5 . 2_656 102.16(7) ?
    N1 Ni1 O1 . . 94.92(6) ?
    N2 Ni1 O1 . . 161.32(7) ?
    O5 Ni1 O1 2_656 . 96.24(6) ?
    N1 Ni1 O2 . . 98.50(6) ?
    N2 Ni1 O2 . . 100.10(7) ?
    O5 Ni1 O2 2_656 . 154.69(6) ?
    O1 Ni1 O2 . . 62.76(6) ?
    N1 Ni1 O4 . 2_656 158.99(7) ?
    N2 Ni1 O4 . 2_656 99.73(6) ?
    O5 Ni1 O4 2_656 2_656 62.20(6) ?
    O1 Ni1 O4 . 2_656 91.67(6) ?
    O2 Ni1 O4 . 2_656 102.26(6) ?
    N1 Ni1 C1 . . 98.02(7) ?
    N2 Ni1 C1 . . 131.15(8) ?
    O5 Ni1 C1 2_656 . 126.32(7) ?
    O1 Ni1 C1 . . 31.37(7) ?
    O2 Ni1 C1 . . 31.38(6) ?
    O4 Ni1 C1 2_656 . 97.98(6) ?
    N1 Ni1 C13 . 2_656 128.32(8) ?
    N2 Ni1 C13 . 2_656 103.84(7) ?
    O5 Ni1 C13 2_656 2_656 31.15(6) ?
    O1 Ni1 C13 . 2_656 93.58(6) ?
    O2 Ni1 C13 . 2_656 130.16(6) ?
    O4 Ni1 C13 2_656 2_656 31.08(6) ?
    C1 Ni1 C13 . 2_656 114.35(7) ?
    C5 O3 C8 . . 118.40(15) ?
    C13 O4 Ni1 . 2_646 86.18(12) ?
    C1 O2 Ni1 . . 87.30(13) ?
    O1 C1 O2 . . 119.76(19) ?
    O1 C1 C7 . . 118.8(2) ?
    O2 C1 C7 . . 121.5(2) ?
    O1 C1 Ni1 . . 58.44(11) ?
    O2 C1 Ni1 . . 61.32(11) ?
    C7 C1 Ni1 . . 177.03(17) ?
    C13 O5 Ni1 . 2_646 91.63(13) ?
    O4 C13 O5 . . 119.9(2) ?
    O4 C13 C12 . . 122.70(18) ?
    O5 C13 C12 . . 117.40(18) ?
    O4 C13 Ni1 . 2_646 62.74(11) ?
    O5 C13 Ni1 . 2_646 57.21(11) ?
    C12 C13 Ni1 . 2_646 172.74(15) ?
    C1 O1 Ni1 . . 90.19(13) ?
    C3 C5 C4 . . 120.79(19) ?
    C3 C5 O3 . . 115.13(18) ?
    C4 C5 O3 . . 123.98(19) ?
    C11 C12 C8 . . 116.98(19) ?
    C11 C12 C13 . . 118.66(19) ?
    C8 C12 C13 . . 124.35(18) ?
    C6 C7 C2 . . 118.89(19) ?
    C6 C7 C1 . . 122.1(2) ?
    C2 C7 C1 . . 119.0(2) ?
    C23 N2 C19 . . 118.88(19) ?
    C23 N2 Ni1 . . 125.94(15) ?
    C19 N2 Ni1 . . 114.91(14) ?
    C4 C6 C7 . . 120.8(2) ?
    C4 C6 H6 . . 119.6 ?
    C7 C6 H6 . . 119.6 ?
    N2 C19 C20 . . 121.2(2) ?
    N2 C19 C18 . . 114.72(17) ?
    C20 C19 C18 . . 124.1(2) ?
    C28 C11 C12 . . 121.7(2) ?
    C28 C11 H11 . . 119.1 ?
    C12 C11 H11 . . 119.1 ?
    C21 C20 C19 . . 119.3(2) ?
    C21 C20 H20 . . 120.3 ?
    C19 C20 H20 . . 120.3 ?
    C5 C3 C2 . . 119.9(2) ?
    C5 C3 H3 . . 120.0 ?
    C2 C3 H3 . . 120.0 ?
    C9 C8 O3 . . 117.07(19) ?
    C9 C8 C12 . . 121.8(2) ?
    O3 C8 C12 . . 121.12(19) ?
    C5 C4 C6 . . 119.1(2) ?
    C5 C4 H4 . . 120.4 ?
    C6 C4 H4 . . 120.4 ?
    C3 C2 C7 . . 120.5(2) ?
    C3 C2 H2 . . 119.8 ?
    C7 C2 H2 . . 119.8 ?
    C8 C9 C10 . . 119.5(2) ?
    C8 C9 H9 . . 120.2 ?
    C10 C9 H9 . . 120.2 ?
    N1 C18 C17 . . 121.0(2) ?
    N1 C18 C19 . . 114.53(17) ?
    C17 C18 C19 . . 124.5(2) ?
    C16 C17 C18 . . 119.0(2) ?
    C16 C17 H17 . . 120.5 ?
    C18 C17 H17 . . 120.5 ?
    C14 N1 C18 . . 119.28(19) ?
    C14 N1 Ni1 . . 124.68(15) ?
    C18 N1 Ni1 . . 115.90(14) ?
    N2 C23 C22 . . 122.2(2) ?
    N2 C23 H23 . . 118.9 ?
    C22 C23 H23 . . 118.9 ?
    C21 C22 C23 . . 118.9(2) ?
    C21 C22 H22 . . 120.5 ?
    C23 C22 H22 . . 120.5 ?
    C20 C21 C22 . . 119.5(2) ?
    C20 C21 H21 . . 120.3 ?
    C22 C21 H21 . . 120.3 ?
    C10 C28 C11 . . 119.7(2) ?
    C10 C28 H28 . . 120.2 ?
    C11 C28 H28 . . 120.2 ?
    C28 C10 C9 . . 120.2(2) ?
    C28 C10 H10 . . 119.9 ?
    C9 C10 H10 . . 119.9 ?
    N1 C14 C15 . . 122.7(2) ?
    N1 C14 H14 . . 118.7 ?
    C15 C14 H14 . . 118.7 ?
    C16 C15 C14 . . 118.2(2) ?
    C16 C15 H15 . . 120.9 ?
    C14 C15 H15 . . 120.9 ?
    C15 C16 C17 . . 119.8(2) ?
    C15 C16 H16 . . 120.1 ?
    C17 C16 H16 . . 120.1 ?
