# Supplementary material for: catena-Poly[[(2,2′-bipyridine)­nickel(II)]-μ-2,4′-oxydibenzoato]
Source: Acta Crystallogr Sect E Struct Rep Online. 2010 Nov 13;66(Pt 12):m1574. doi: 10.1107/S1600536810046210 (PMC3011413; doi:10.1107/S1600536810046210)
Supplement: Supplementary file 2 [file e-66-m1574-Isup2.hkl]

# 
# h,k,l, Fc-squared, Fo-squared, sigma(Fo-squared) and status flag 
# 
data_I
_shelx_title '                                 guo309_0m in P2(1)/c' 
_shelx_refln_list_code          4 
_shelx_F_calc_maximum      268.79 
_exptl_crystal_F_000      1000.00 
_reflns_d_resolution_high  0.7664 
 
loop_ 
 _symmetry_equiv_pos_as_xyz 
 'x, y, z' 
 '-x, y+1/2, -z+1/2' 
 '-x, -y, -z' 
 'x, -y-1/2, z-1/2' 
 
_cell_length_a     8.0610 
_cell_length_b    15.0390 
_cell_length_c    17.8470 
_cell_angle_alpha  90.000 
_cell_angle_beta   99.464 
_cell_angle_gamma  90.000 
 
_shelx_F_squared_multiplier     1.000 
 
loop_ 
 _refln_index_h 
 _refln_index_k 
 _refln_index_l 
 _refln_F_squared_calc 
 _refln_F_squared_meas 
 _refln_F_squared_sigma 
 _refln_observed_status 
   1   0   0    16711.29    16939.08    584.52 o 
   2   0   0     2518.49     2615.56     36.77 o 
   3   0   0      180.35      177.17      8.17 o 
   4   0   0      756.98      844.04     18.98 o 
   5   0   0     7018.55     7486.15    103.04 o 
   6   0   0      440.52      452.19     16.37 o 
   7   0   0       67.19       60.00      8.73 o 
   8   0   0      375.53      342.48     26.80 o 
   9   0   0      179.30      148.96     22.09 o 
  10   0   0       13.00       15.39     16.20 o 
   1   1   0    14935.15    16326.29    219.71 o 
   2   1   0      622.11      600.54      9.63 o 
   3   1   0       22.15       21.39      2.51 o 
   4   1   0     9649.47    10230.91     94.17 o 
   5   1   0      235.00      221.17      7.74 o 
   6   1   0      737.88      752.41     18.03 o 
   7   1   0      427.57      431.11     14.79 o 
   8   1   0        5.90        8.64     15.61 o 
   9   1   0       93.59       92.30     19.88 o 
  10   1   0       15.22        7.14     11.89 o 
   0   2   0     5527.61     5562.23     76.33 o 
   1   2   0      112.50      115.40      4.17 o 
   2   2   0     1031.60     1096.23     12.79 o 
   3   2   0       36.56       37.78      3.02 o 
   4   2   0       42.14       41.38      3.63 o 
   5   2   0      124.32      128.94      5.98 o 
   6   2   0       73.43       86.99      7.53 o 
   7   2   0      165.98      162.72     10.19 o 
   8   2   0       78.74       72.23      9.20 o 
   9   2   0        1.69       -4.19      9.18 o 
  10   2   0        2.84       -7.51     15.68 o 
   1   3   0    12798.61    13769.70    121.02 o 
   2   3   0      529.40      615.59      7.58 o 
   3   3   0       39.78       51.76      3.23 o 
   4   3   0     3833.04     3974.86     40.87 o 
   5   3   0       16.78        9.70      3.85 o 
   6   3   0      374.03      420.62     13.88 o 
   7   3   0       72.20       82.33      8.49 o 
   8   3   0       31.20       25.36     10.25 o 
   9   3   0       39.54       46.91     17.16 o 
  10   3   0       26.12       30.41     17.45 o 
   0   4   0    54017.89    53992.17   1312.07 o 
   1   4   0     4995.58     5376.81     49.88 o 
   2   4   0     1181.40     1074.55     11.45 o 
   3   4   0     2675.81     2705.63     28.15 o 
   4   4   0      143.28      171.42      8.42 o 
   5   4   0     2049.03     2096.57     32.11 o 
   6   4   0      139.20      135.61      8.82 o 
   7   4   0      159.12      146.26     12.68 o 
   8   4   0      360.65      362.01     19.23 o 
   9   4   0       86.36       69.81     19.44 o 
  10   4   0        0.68      -14.14     14.14 o 
   1   5   0     1301.60     1368.93     16.17 o 
   2   5   0       69.54       41.43      2.19 o 
   3   5   0        2.01        3.94      2.37 o 
   4   5   0     2620.32     2795.97     30.16 o 
   5   5   0      612.18      569.61     14.98 o 
   6   5   0       75.79       70.44      9.80 o 
   7   5   0      215.78      208.43     25.74 o 
   8   5   0       17.52       20.28      9.39 o 
   9   5   0       41.98       38.72     11.45 o 
   0   6   0     5804.80     6491.88     70.97 o 
   1   6   0      208.29      251.59      6.08 o 
   2   6   0      525.17      619.82      9.98 o 
   3   6   0      612.00      655.26     22.10 o 
   4   6   0        0.25       -3.02      3.02 o 
   5   6   0        0.01       -5.30      5.30 o 
   6   6   0      221.56      216.34     15.04 o 
   7   6   0        6.06        8.14      8.19 o 
   8   6   0        8.04        6.54      9.13 o 
   9   6   0       26.05       10.88      9.81 o 
   1   7   0    19601.43    20595.79    163.30 o 
   2   7   0      740.25      691.91     17.58 o 
   3   7   0       34.90       30.61      4.93 o 
   4   7   0      780.19      683.21     20.93 o 
   5   7   0       17.79       14.02      6.99 o 
   6   7   0      171.69      176.67     15.98 o 
   7   7   0      236.04      251.05     16.82 o 
   8   7   0      174.07      156.61     20.36 o 
   9   7   0       20.72       15.38     10.80 o 
   0   8   0    23782.66    24635.28    250.30 o 
   1   8   0       31.17       36.97      3.16 o 
   2   8   0     1875.03     1877.83     28.22 o 
   3   8   0     5841.97     5921.59     71.66 o 
   4   8   0      118.18      115.30      8.43 o 
   5   8   0     2273.68     2274.69     46.54 o 
   6   8   0      532.19      509.75     29.68 o 
   7   8   0      125.58      110.23     16.72 o 
   8   8   0      290.66      285.30     29.64 o 
   9   8   0        0.43       13.15     10.88 o 
   1   9   0     2058.09     2015.98     22.61 o 
   2   9   0      230.23      208.19      9.30 o 
   3   9   0       15.45       32.11      5.51 o 
   4   9   0     1773.35     1801.80     63.14 o 
   5   9   0      168.77      172.91     13.51 o 
   6   9   0      307.70      311.49     19.00 o 
   7   9   0      487.71      526.82     24.68 o 
   8   9   0        3.05        6.68     12.00 o 
   9   9   0       39.84       49.89     14.30 o 
   0  10   0      350.63      357.06     13.79 o 
   1  10   0       47.79       47.17      3.91 o 
   2  10   0      116.42      139.47      7.18 o 
   3  10   0       10.03        5.17      5.02 o 
   4  10   0       10.48        9.61      6.00 o 
   5  10   0       25.77       14.50     17.93 o 
   6  10   0       77.46       65.34     11.71 o 
   7  10   0       31.38       44.30     11.79 o 
   8  10   0        8.37        8.46     10.81 o 
   1  11   0     2755.16     2684.04     29.39 o 
   2  11   0       34.69       37.23      7.11 o 
   3  11   0      112.77      124.74      8.91 o 
   4  11   0      895.96      862.47     22.11 o 
   5  11   0      107.48       92.64     10.01 o 
   6  11   0       46.90       68.52     11.77 o 
   7  11   0       18.63       20.58     13.40 o 
   8  11   0       31.03       -0.08     10.50 o 
   0  12   0     1621.36     1618.19     51.80 o 
   1  12   0       38.80       37.46      6.34 o 
   2  12   0       59.50       65.39      6.44 o 
   3  12   0     1391.04     1416.56     24.97 o 
   4  12   0      229.36      222.42     17.47 o 
   5  12   0      357.29      368.66     16.60 o 
   6  12   0      129.60      130.93     14.57 o 
   7  12   0        0.21        8.88      9.99 o 
   8  12   0      102.98      122.49     17.20 o 
   1  13   0       67.31       76.30     15.45 o 
   2  13   0        9.45       11.24      6.15 o 
   3  13   0       76.53       59.17      8.48 o 
   4  13   0      217.46      228.49     20.17 o 
   5  13   0      122.90      121.44     16.65 o 
   6  13   0        0.58        2.93     14.54 o 
   7  13   0       75.48       76.69     14.18 o 
   0  14   0       19.34       13.84     12.15 o 
   1  14   0        0.18       -2.57      5.65 o 
   2  14   0       52.81       45.07      7.96 o 
   3  14   0        0.34       -6.11      6.11 o 
   4  14   0       20.69       10.47      7.63 o 
   5  14   0        3.29       10.13      7.00 o 
   6  14   0        1.57       -0.71      9.45 o 
   7  14   0       64.80       86.15     38.92 o 
   1  15   0      241.60      224.84     12.93 o 
   2  15   0        1.31       -0.60      6.36 o 
   3  15   0       11.56        9.06      6.99 o 
   4  15   0      266.52      289.61     16.37 o 
   5  15   0       88.45      100.06     12.10 o 
   6  15   0       36.77       37.18     17.27 o 
   0  16   0     1212.50     1150.70     51.99 o 
   1  16   0      160.09      158.27     16.36 o 
   2  16   0        1.56       -4.31      7.09 o 
   3  16   0      261.15      261.20     15.56 o 
   4  16   0        6.21        4.38      8.16 o 
   5  16   0      111.57      105.63     13.67 o 
   1  17   0      213.46      185.55     17.91 o 
   2  17   0       55.40       53.70      9.98 o 
   3  17   0        0.19       -0.01      8.25 o 
   4  17   0      176.58      177.95     16.60 o 
   5  17   0       25.19       21.37     29.27 o 
   0  18   0        0.13        0.96     14.21 o 
   1  18   0        0.26       14.39     11.09 o 
   2  18   0        1.84       -0.91     10.27 o 
   3  18   0        9.65       11.76      9.33 o 
   4  18   0       30.33       21.52     12.70 o 
   1  19   0       80.05       91.25     16.87 o 
   2  19   0       77.43       95.76     17.17 o 
 -10   1   1        6.17       -1.70     11.63 o 
  -9   1   1       31.19       15.50     10.45 o 
  -8   1   1       16.09       12.43      8.73 o 
  -7   1   1      132.14      137.57      9.53 o 
  -6   1   1       70.02       56.87      5.30 o 
  -5   1   1      557.01      473.11     13.21 o 
  -4   1   1      975.20      923.88     14.12 o 
  -3   1   1        2.71        1.95      2.04 o 
  -2   1   1     9993.54    10432.41     92.21 o 
  -1   1   1    10412.65    10456.08    197.93 o 
   0   1   1     5836.31     6153.60     54.87 o 
   1   1   1    18717.38    19417.33    222.04 o 
   2   1   1     1201.37     1320.80     15.01 o 
   3   1   1     1012.39     1058.14     14.10 o 
   4   1   1     8696.81     9362.11     87.00 o 
   5   1   1       82.98       86.43      5.33 o 
   6   1   1       74.72       85.86      6.83 o 
   7   1   1      321.06      285.46     12.74 o 
   8   1   1        0.35       -2.70      8.01 o 
   9   1   1       58.15       66.38     12.78 o 
  10   1   1        3.83        0.72     11.63 o 
 -10   2   1        2.44       -6.04     14.43 o 
  -9   2   1      110.43      130.53     23.05 o 
  -8   2   1       38.93       48.93      8.33 o 
  -7   2   1      140.28      151.26     22.19 o 
  -6   2   1     1142.02     1105.62     18.42 o 
  -5   2   1      528.91      516.04     10.98 o 
  -4   2   1     3413.88     3187.59     34.23 o 
  -3   2   1    10526.06    10844.11     97.49 o 
  -2   2   1    20479.68    20671.33    256.47 o 
  -1   2   1      214.51      236.95      4.96 o 
   0   2   1    23494.82    24111.19    359.50 o 
   1   2   1    34578.13    34634.34    555.06 o 
   2   2   1     3765.57     3762.08     37.25 o 
   3   2   1     1713.49     1749.19     24.39 o 
   4   2   1       67.71       50.03      3.90 o 
   5   2   1     3362.42     3316.43     37.07 o 
   6   2   1      207.61      221.95     10.45 o 
   7   2   1      322.04      338.25     13.97 o 
   8   2   1      318.51      373.24     20.25 o 
   9   2   1        5.41       10.93      9.90 o 
  10   2   1       35.34       50.51     20.25 o 
 -10   3   1       21.61       42.56     19.81 o 
  -9   3   1       24.52       28.79     15.32 o 
  -8   3   1       46.54       45.07     10.45 o 
  -7   3   1      205.51      229.40     21.75 o 
  -6   3   1       14.36       11.73      5.09 o 
  -5   3   1     2258.11     2193.26     36.32 o 
  -4   3   1     3704.95     3734.86     38.82 o 
  -3   3   1      811.84      902.05     12.36 o 
  -2   3   1     1188.20     1246.02     14.52 o 
  -1   3   1      816.34      924.20     12.59 o 
   0   3   1        5.63       11.59      1.42 o 
   1   3   1    10020.32    10396.77     92.88 o 
   2   3   1     1808.34     1967.32     21.68 o 
   3   3   1      596.05      598.81      9.86 o 
   4   3   1     5206.19     5275.28     52.17 o 
   5   3   1      203.24      208.40      8.50 o 
   6   3   1      791.67      794.54     19.00 o 
   7   3   1      310.77      301.65     15.49 o 
   8   3   1      199.11      205.18     12.59 o 
   9   3   1      176.63      184.53     24.37 o 
  10   3   1        0.48       -4.34     14.06 o 
 -10   4   1        2.42      -14.58     14.58 o 
  -9   4   1        2.81       11.17      9.80 o 
  -8   4   1       19.96       11.92      9.05 o 
  -7   4   1       15.00       14.58      6.19 o 
  -6   4   1        1.31        1.21      4.45 o 
  -5   4   1      185.52      169.57      9.70 o 
  -4   4   1        4.87        2.34      2.35 o 
  -3   4   1      488.04      482.88      8.19 o 
  -2   4   1      443.84      472.45      6.67 o 
  -1   4   1      629.47      664.69      9.45 o 
   0   4   1     2815.93     2816.99     22.57 o 
   1   4   1      932.57      879.33     11.08 o 
   2   4   1       60.72       68.68      5.55 o 
   3   4   1      298.79      296.25     15.90 o 
   4   4   1       62.18       70.76      6.32 o 
   5   4   1        0.40       -3.88      3.88 o 
   6   4   1        6.68        3.79      4.74 o 
   7   4   1        2.46        7.03      6.17 o 
   8   4   1       14.79       13.41      9.00 o 
   9   4   1       16.94       19.22     15.83 o 
  10   4   1        3.12      -15.17     15.17 o 
 -10   5   1       36.27       15.46     17.67 o 
  -9   5   1        0.64       -6.26      9.24 o 
  -8   5   1      228.93      245.13     17.11 o 
  -7   5   1       42.63       46.80      9.94 o 
  -6   5   1        1.70        0.39      4.87 o 
  -5   5   1      519.99      512.30     14.16 o 
  -4   5   1      533.26      522.75      9.50 o 
  -3   5   1      137.74      135.48      6.03 o 
  -2   5   1      390.09      362.97      9.21 o 
  -1   5   1     8304.24     8616.52     78.32 o 
   0   5   1       15.37        9.36      1.52 o 
   1   5   1    11749.04    12208.08    108.68 o 
   2   5   1      726.54      791.29     20.82 o 
   3   5   1     1057.88      987.65     14.72 o 
   4   5   1     1900.04     1898.84     28.38 o 
   5   5   1      207.19      192.06      9.60 o 
   6   5   1     1048.45     1028.83     46.32 o 
   7   5   1      406.71      412.12     26.47 o 
   8   5   1       10.74        2.48      9.20 o 
   9   5   1       72.33       65.32     12.40 o 
  -9   6   1       57.21       82.14     13.91 o 
  -8   6   1       25.86       21.41      9.87 o 
  -7   6   1      471.01      492.02     22.27 o 
  -6   6   1     1259.81     1198.02     75.26 o 
  -5   6   1      535.15      526.42     21.10 o 
  -4   6   1     2075.94     2037.77     31.03 o 
  -3   6   1     2734.71     2672.25     40.39 o 
  -2   6   1       12.13       16.06      2.59 o 
  -1   6   1     1397.16     1343.80     14.11 o 
   0   6   1    18984.38    19757.41    141.80 o 
   1   6   1     6400.23     6820.23     57.57 o 
   2   6   1     8706.33     8941.03     85.70 o 
   3   6   1     2185.98     2180.95     25.77 o 
   4   6   1       88.43       77.39      6.98 o 
   5   6   1     2286.35     2211.48     71.02 o 
   6   6   1       53.92       62.61     10.34 o 
   7   6   1      490.15      527.15     22.93 o 
   8   6   1      212.61      206.63     38.70 o 
   9   6   1        1.00        1.87     11.56 o 
  -9   7   1       40.10        0.75      9.78 o 
  -8   7   1       38.42       40.90     11.19 o 
  -7   7   1      749.26      688.06     27.94 o 
  -6   7   1      550.01      517.03     21.30 o 
  -5   7   1       50.84       53.51      8.95 o 
  -4   7   1      864.67      885.40     19.75 o 
  -3   7   1      486.18      476.24      9.16 o 
  -2   7   1     8795.01     9388.36    122.27 o 
  -1   7   1     1451.75     1468.49     16.92 o 
   0   7   1     1238.66     1298.97     13.37 o 
   1   7   1     6441.90     6396.88     55.11 o 
   2   7   1      596.98      660.60     17.24 o 
   3   7   1       78.87       61.77      5.88 o 
   4   7   1     2494.54     2384.84     44.82 o 
   5   7   1        2.80        3.91      6.12 o 
   6   7   1      191.83      171.82     14.24 o 
   7   7   1      152.95      186.95     40.65 o 
   8   7   1      138.15      152.37     15.54 o 
   9   7   1       78.52       87.21     14.89 o 
  -9   8   1        2.48       -3.25     10.05 o 
  -8   8   1      100.59       72.19     13.14 o 
  -7   8   1       15.51       -5.02      8.32 o 
  -6   8   1      443.26      376.72     19.24 o 
  -5   8   1       66.02       54.45      9.53 o 
  -4   8   1       27.93       29.70      6.13 o 
  -3   8   1       90.36       93.10     14.08 o 
  -2   8   1      724.08      747.52     12.66 o 
  -1   8   1       43.89       42.40      3.46 o 
   0   8   1       73.32      101.29      4.87 o 
   1   8   1     1290.20     1318.83     16.19 o 
   2   8   1       17.92       22.54      3.36 o 
   3   8   1       35.59       36.25     12.05 o 
   4   8   1       60.12       64.19      7.17 o 
   5   8   1      247.93      244.45     15.31 o 
   6   8   1      199.28      189.07     30.82 o 
   7   8   1       24.94       12.32     26.14 o 
   8   8   1        5.02        6.16      9.41 o 
   9   8   1        5.65       -7.13     10.42 o 
  -9   9   1        0.53       -7.99     10.25 o 
  -8   9   1      111.86      104.10     15.02 o 
  -7   9   1        7.06        1.59     11.30 o 
  -6   9   1       96.24       84.93     11.97 o 
  -5   9   1       17.27       23.71     11.97 o 
  -4   9   1      392.22      396.62     23.37 o 
  -3   9   1      365.21      328.62     12.09 o 
  -2   9   1     1478.27     1447.20     20.09 o 
  -1   9   1     3156.60     3194.16     31.95 o 
   0   9   1      679.37      689.77     12.93 o 
   1   9   1     3251.70     3148.94     31.58 o 
   2   9   1      658.26      732.70     14.71 o 
   3   9   1       14.31        8.00      4.47 o 
   4   9   1      992.12     1001.95     24.84 o 
   5   9   1      487.19      472.40     32.36 o 
   6   9   1       46.50       37.41     24.15 o 
   7   9   1       14.54       12.59      9.40 o 
   8   9   1       44.10       50.04     12.89 o 
   9   9   1       63.55       72.46     20.10 o 
  -8  10   1      153.49      145.21     16.69 o 
  -7  10   1       61.43       81.35     13.34 o 
  -6  10   1      906.82      933.79     30.56 o 
  -5  10   1      282.08      288.78     16.74 o 
  -4  10   1      754.64      736.27     19.75 o 
  -3  10   1     1524.77     1496.95     27.64 o 
  -2  10   1       20.45       24.57      5.34 o 
  -1  10   1      113.95      111.20      5.20 o 
   0  10   1     2265.09     2167.11     23.99 o 
   1  10   1      158.68      172.96      6.30 o 
   2  10   1     1203.00     1110.85     19.30 o 
   3  10   1      812.44      772.74     18.98 o 
   4  10   1      234.75      211.97     11.39 o 
   5  10   1      588.07      549.30     22.13 o 
   6  10   1       54.83       60.20     11.65 o 
   7  10   1       33.60       33.13     10.89 o 
   8  10   1       77.26       79.84     23.31 o 
  -8  11   1       15.72       10.18     11.66 o 
  -7  11   1      194.46      218.31     17.98 o 
  -6  11   1        0.33        4.49      9.06 o 
  -5  11   1      211.41      210.53     12.82 o 
  -4  11   1        7.75       -5.22      5.22 o 
  -3  11   1       25.80       26.18      6.00 o 
  -2  11   1      500.92      492.34     29.33 o 
  -1  11   1      344.82      337.75     10.23 o 
   0  11   1       27.62       32.37      4.58 o 
   1  11   1     1446.95     1500.55     19.66 o 
   2  11   1       21.90       25.32      4.88 o 
   3  11   1      287.69      288.17     11.03 o 
   4  11   1      622.23      594.09     18.17 o 
   5  11   1       69.56       53.72     10.44 o 
   6  11   1       94.27      103.34     13.45 o 
   7  11   1      186.55      179.62     17.41 o 
   8  11   1        4.86       -2.27     14.54 o 
  -8  12   1        2.05        2.53     11.24 o 
  -7  12   1        0.13       14.29     10.05 o 
  -6  12   1       30.75       33.82     10.93 o 
  -5  12   1       22.96       32.83      8.23 o 
  -4  12   1       29.01       31.80      7.46 o 
  -3  12   1       37.89       27.16      5.68 o 
  -2  12   1        8.84       10.69      5.66 o 
  -1  12   1       82.40       80.05      7.89 o 
   0  12   1      806.63      786.89     17.44 o 
   1  12   1      710.59      705.10     18.75 o 
   2  12   1        7.90        5.82      5.06 o 
   3  12   1       30.49       25.38      5.75 o 
   4  12   1       91.22       95.52      9.52 o 
   5  12   1       35.37       22.80      8.09 o 
   6  12   1        0.87        2.52      8.72 o 
   7  12   1       25.20       33.12     11.64 o 
   8  12   1        7.41       -2.84     11.71 o 
  -7  13   1       23.50       25.91     11.78 o 
  -6  13   1        7.60        4.98      9.58 o 
  -5  13   1      384.32      349.80     28.73 o 
  -4  13   1      250.72      251.77     11.84 o 
  -3  13   1       39.44       49.60      8.00 o 
  -2  13   1        5.92        5.92      6.16 o 
  -1  13   1       18.38       32.35     11.08 o 
   0  13   1     1181.53     1144.78     20.76 o 
   1  13   1     2475.18     2367.77     39.57 o 
   2  13   1       19.97       23.14      8.22 o 
   3  13   1       79.75       81.64     10.56 o 
   4  13   1      207.43      186.30     10.72 o 
   5  13   1        0.01       -6.36      6.36 o 
   6  13   1      133.12      112.55     14.82 o 
   7  13   1       35.84       31.77     28.35 o 
  -7  14   1       17.72       14.70     11.99 o 
  -6  14   1      207.34      200.71     23.23 o 
  -5  14   1       47.88       39.64     10.44 o 
  -4  14   1      462.85      460.41     18.79 o 
  -3  14   1      843.41      798.03     23.11 o 
  -2  14   1       88.87       81.70      9.18 o 
  -1  14   1      572.76      579.51     21.89 o 
   0  14   1      637.06      645.67     25.07 o 
   1  14   1       36.56       27.04     11.96 o 
   2  14   1      320.28      344.98     15.42 o 
   3  14   1       80.16       90.53     10.25 o 
   4  14   1      192.57      176.54     13.01 o 
   5  14   1      297.64      314.18     14.26 o 
   6  14   1       43.65       45.69     12.78 o 
   7  14   1      171.82      168.70     26.73 o 
  -6  15   1       30.01       47.49     19.59 o 
  -5  15   1       79.80       87.87     11.74 o 
  -4  15   1       95.24      107.39     11.75 o 
  -3  15   1       10.54       14.30      7.36 o 
  -2  15   1      216.09      251.54     19.72 o 
  -1  15   1      159.78      150.27     11.36 o 
   0  15   1       79.12       89.02     12.70 o 
   1  15   1      989.69      988.36     25.60 o 
   2  15   1        9.02        5.38      6.70 o 
   3  15   1      111.90      110.98     11.32 o 
   4  15   1      154.62      143.08     12.76 o 
   5  15   1        2.69        0.25      8.29 o 
   6  15   1       20.01       29.36     28.83 o 
  -5  16   1       19.12       18.61     13.39 o 
  -4  16   1        0.08       -2.65      7.94 o 
  -3  16   1       17.21       14.63      8.08 o 
  -2  16   1       21.81       13.10      7.60 o 
  -1  16   1        9.09        7.82      9.60 o 
   0  16   1       27.92       17.18      9.97 o 
   1  16   1        0.03        5.02      8.93 o 
   2  16   1        0.02       -3.83      6.84 o 
   3  16   1       10.17        3.94      7.69 o 
   4  16   1       68.43       65.02     11.54 o 
   5  16   1        0.61        3.94     13.06 o 
  -5  17   1       93.52      100.81     16.29 o 
  -4  17   1        3.82       -0.73      8.65 o 
  -3  17   1      140.89      153.01     13.45 o 
  -2  17   1        3.70       14.92     19.33 o 
  -1  17   1        5.74       -1.82      9.50 o 
   0  17   1       39.02       41.54     12.00 o 
   1  17   1      278.35      282.61     20.41 o 
   2  17   1        4.68        9.46      8.18 o 
   3  17   1       43.83       52.37     10.70 o 
   4  17   1       60.78       71.35     12.00 o 
   5  17   1       20.27        4.63     12.33 o 
  -4  18   1      163.69      169.50     46.83 o 
  -3  18   1      253.64      289.99     19.23 o 
  -2  18   1        0.98        0.05     10.66 o 
  -1  18   1       10.14       18.08     11.14 o 
   0  18   1      184.17      163.09     17.68 o 
   1  18   1        1.28       -7.76      9.68 o 
   2  18   1      160.28      200.05     19.69 o 
   3  18   1        0.61        4.10      9.22 o 
   4  18   1       64.40      101.01     16.55 o 
  -2  19   1        1.66       -9.77     10.74 o 
  -1  19   1        0.98        1.44     11.17 o 
   0  19   1        5.92        4.48     11.81 o 
   1  19   1       72.13       63.31     14.97 o 
   2  19   1       45.28       38.81     20.25 o 
 -10   0   2       52.49       46.02     18.70 o 
  -9   0   2      180.77      180.78     22.53 o 
  -8   0   2      243.45      209.35     22.39 o 
  -7   0   2      334.02      367.46     16.55 o 
  -6   0   2      600.39      569.79     18.13 o 
  -5   0   2      227.27      254.30     18.45 o 
  -4   0   2     5600.86     5729.70     79.26 o 
  -3   0   2      871.41      929.84     46.02 o 
  -2   0   2    23693.48    23680.74    404.19 o 
  -1   0   2     6079.78     6246.72    110.31 o 
   0   0   2      310.44      148.52      5.61 o 
   1   0   2     3047.34     3350.61     44.20 o 
   2   0   2     7929.24     7673.25    160.05 o 
   3   0   2        8.37        9.15      3.27 o 
   4   0   2      186.45      117.37      7.47 o 
   5   0   2     5644.82     5747.50     82.60 o 
   6   0   2      139.47      145.14     15.65 o 
   7   0   2      223.09      257.21     22.02 o 
   8   0   2       57.79      107.43     18.26 o 
   9   0   2       54.69       66.12     17.89 o 
  10   0   2       85.92      128.49     23.49 o 
 -10   1   2        4.08       -3.00     13.59 o 
  -9   1   2        7.67       -7.31      9.72 o 
  -8   1   2      348.66      347.19     19.05 o 
  -7   1   2      829.56      792.39     32.25 o 
  -6   1   2      363.19      357.95     14.07 o 
  -5   1   2     2409.52     2436.91     33.06 o 
  -4   1   2      662.23      763.30     12.68 o 
  -3   1   2     4819.57     4786.96     46.32 o 
  -2   1   2    10852.06    11166.72    137.87 o 
  -1   1   2     8684.16     8641.17    106.50 o 
   0   1   2     2201.83     2727.35     22.79 o 
   1   1   2    15015.14    15980.80    138.56 o 
   2   1   2       51.22       55.46      3.14 o 
   3   1   2     1212.75     1111.30     15.33 o 
   4   1   2      128.31      118.30      5.32 o 
   5   1   2      871.34      948.24     15.79 o 
   6   1   2      360.56      381.12     10.72 o 
   7   1   2       36.83       24.65      8.52 o 
   8   1   2      434.96      469.15     44.77 o 
   9   1   2      144.06      142.02     25.04 o 
  10   1   2        3.45        5.38     16.57 o 
 -10   2   2       13.60       -1.47     14.65 o 
  -9   2   2       25.35       23.95     10.54 o 
  -8   2   2       20.98       11.72      6.93 o 
  -7   2   2       43.67       41.57      6.87 o 
  -6   2   2        0.17       -1.21      3.33 o 
  -5   2   2       26.41       19.92      3.51 o 
  -4   2   2      113.92      127.06      5.38 o 
  -3   2   2     4533.16     4737.61     45.93 o 
  -2   2   2    10778.45    11261.49    114.93 o 
  -1   2   2     4477.74     4583.64     48.81 o 
   0   2   2     4481.61     4819.31     43.78 o 
   1   2   2     2510.20     2661.05     22.93 o 
   2   2   2        1.71        3.41      1.56 o 
   3   2   2     1627.36     1738.27     20.15 o 
   4   2   2     1116.71     1225.47     17.05 o 
   5   2   2       25.20       29.27      6.95 o 
   6   2   2       76.40       82.49      7.52 o 
   7   2   2        6.30       -3.84      5.19 o 
   8   2   2        1.12       -4.68      8.17 o 
   9   2   2        3.52       13.77     10.32 o 
  10   2   2        2.59       -7.51     15.68 o 
 -10   3   2       10.98        2.80     15.10 o 
  -9   3   2       14.95       25.77     15.68 o 
  -8   3   2      141.87      154.59     15.63 o 
  -7   3   2       83.66       80.58     10.74 o 
  -6   3   2      206.76      200.75      9.87 o 
  -5   3   2      473.85      484.59     10.74 o 
  -4   3   2       79.98       88.18      4.72 o 
  -3   3   2     3341.48     3331.04     38.03 o 
  -2   3   2     7154.43     7231.44     66.62 o 
  -1   3   2      143.96      185.75      4.40 o 
   0   3   2      761.74      826.74      9.15 o 
   1   3   2      658.79      659.55      7.60 o 
   2   3   2     2319.52     2320.23     25.00 o 
   3   3   2        6.53       11.91      2.58 o 
   4   3   2      445.21      435.33     10.51 o 
   5   3   2      149.12      167.63     16.06 o 
   6   3   2      200.71      191.10     10.03 o 
   7   3   2      178.70      156.57     10.34 o 
   8   3   2      129.88      121.34     12.16 o 
   9   3   2      119.21      108.61     22.31 o 
  10   3   2        1.34      -10.46     15.39 o 
 -10   4   2      131.32      171.87     26.21 o 
  -9   4   2      104.79      132.94     27.87 o 
  -8   4   2        1.33        4.08      8.19 o 
  -7   4   2      521.96      511.93     19.70 o 
  -6   4   2      395.11      378.14     13.25 o 
  -5   4   2       67.82       71.20      4.87 o 
  -4   4   2     1793.24     1683.84     23.67 o 
  -3   4   2     2639.45     2671.01     28.31 o 
  -2   4   2      557.41      685.41     18.02 o 
  -1   4   2     2656.33     2549.01     35.87 o 
   0   4   2     4407.76     4684.61     39.51 o 
   1   4   2     1561.31     1647.13     17.38 o 
   2   4   2     1850.17     1702.16     19.86 o 
   3   4   2      145.94      165.11     14.08 o 
   4   4   2      320.87      258.59      6.36 o 
   5   4   2     3781.39     3816.63     50.35 o 
   6   4   2       82.41       74.31      7.48 o 
   7   4   2      275.04      307.40     16.62 o 
   8   4   2      175.64      171.93     53.02 o 
   9   4   2       60.98       72.46     19.29 o 
 -10   5   2        6.89       -5.74     15.98 o 
  -9   5   2       17.78        5.81     23.45 o 
  -8   5   2        9.44       17.10      9.20 o 
  -7   5   2      396.05      366.53     18.86 o 
  -6   5   2      121.71      124.76      8.54 o 
  -5   5   2      548.52      513.16     19.21 o 
  -4   5   2       79.19       77.98      4.14 o 
  -3   5   2     2791.60     2812.58     27.07 o 
  -2   5   2     4071.87     4015.12     40.38 o 
  -1   5   2      437.34      447.24      6.66 o 
   0   5   2      404.21      439.87      9.47 o 
   1   5   2     5320.41     5730.43     48.53 o 
   2   5   2      102.29      162.71     11.00 o 
   3   5   2     2175.54     2197.81     26.08 o 
   4   5   2      750.17      780.13     17.49 o 
   5   5   2     1502.67     1566.31     27.11 o 
   6   5   2      506.66      514.99     20.67 o 
   7   5   2      108.57       96.33     11.96 o 
   8   5   2       61.88       45.58     10.66 o 
   9   5   2        6.48       30.71     17.08 o 
  -9   6   2       11.63        9.73     10.56 o 
  -8   6   2       52.23       41.16     11.29 o 
  -7   6   2      408.62      376.81     19.67 o 
  -6   6   2     1081.52     1050.09     29.79 o 
  -5   6   2      214.47      189.90     31.52 o 
  -4   6   2       22.45       20.98      3.24 o 
  -3   6   2     1120.03     1106.19     13.41 o 
  -2   6   2     2142.67     2241.34     25.65 o 
  -1   6   2      101.77      126.11      5.46 o 
   0   6   2       28.03       43.18      3.83 o 
   1   6   2      366.65      403.21      7.21 o 
   2   6   2      570.37      640.23     14.10 o 
   3   6   2      296.93      321.91      8.03 o 
   4   6   2        2.01        4.40      4.63 o 
   5   6   2       20.62       13.41      6.96 o 
   6   6   2      124.04      142.76     15.02 o 
   7   6   2      372.26      347.63     19.05 o 
   8   6   2       56.63       65.29     12.13 o 
   9   6   2        7.12       33.24     11.77 o 
  -9   7   2       10.12       17.98     13.70 o 
  -8   7   2       55.83       57.69     12.00 o 
  -7   7   2        8.80       -7.28      7.28 o 
  -6   7   2      375.17      387.90     18.82 o 
  -5   7   2     1644.12     1566.52     39.32 o 
  -4   7   2       23.96       30.59      5.66 o 
  -3   7   2     3307.27     3430.42     43.49 o 
  -2   7   2      915.57      918.96     14.24 o 
  -1   7   2      294.82      333.49      6.65 o 
   0   7   2     6914.84     6880.81     53.06 o 
   1   7   2     2800.93     2772.43     24.12 o 
   2   7   2     1111.27     1104.37     14.80 o 
   3   7   2      339.25      327.93     11.34 o 
   4   7   2      585.07      586.57     19.89 o 
   5   7   2      536.05      568.70     30.71 o 
   6   7   2     1463.89     1497.97     53.94 o 
   7   7   2       67.74       77.05     12.02 o 
   8   7   2       59.61       67.95     12.54 o 
   9   7   2       35.21       43.09     17.34 o 
  -9   8   2       56.07       49.29     13.25 o 
  -8   8   2       18.20       -0.21     14.25 o 
  -7   8   2      271.62      304.34     18.57 o 
  -6   8   2      530.53      531.41     22.25 o 
  -5   8   2       14.91       13.94      7.25 o 
  -4   8   2     1855.02     1824.17     40.74 o 
  -3   8   2      612.39      631.38     11.94 o 
  -2   8   2     1926.55     1891.83     23.81 o 
  -1   8   2     2951.45     2808.01     25.07 o 
   0   8   2      255.70      233.29      7.36 o 
   1   8   2     2554.35     2537.30     22.88 o 
   2   8   2     4035.91     3853.68     43.17 o 
   3   8   2       72.83       66.11      6.48 o 
   4   8   2       83.24       86.87      8.60 o 
   5   8   2      449.11      479.46     20.28 o 
   6   8   2       24.80       27.96      8.87 o 
   7   8   2      222.87      263.64     39.47 o 
   8   8   2      103.40      116.40     15.04 o 
   9   8   2       29.24       26.76     14.51 o 
  -9   9   2       14.01       14.21     11.53 o 
  -8   9   2       57.52       62.10     12.94 o 
  -7   9   2      228.06      219.75     17.43 o 
  -6   9   2      174.48      159.95     21.58 o 
  -5   9   2      355.87      390.73     31.59 o 
  -4   9   2      323.11      308.38     12.96 o 
  -3   9   2      924.17      878.86     30.47 o 
  -2   9   2     5700.94     5629.46     72.76 o 
  -1   9   2      157.35      174.38      5.97 o 
   0   9   2       15.54        7.10      2.22 o 
   1   9   2     2305.20     2336.03     25.23 o 
   2   9   2     1156.82     1132.14     18.91 o 
   3   9   2     1267.51     1194.18     24.36 o 
   4   9   2       97.09       93.80     13.97 o 
   5   9   2      712.96      714.04     24.99 o 
   6   9   2       75.91       97.84     14.91 o 
   7   9   2       28.34       38.33     10.71 o 
   8   9   2       38.27       33.62     13.70 o 
   9   9   2        0.09      -12.96     12.96 o 
  -9  10   2        3.59        1.40     16.27 o 
  -8  10   2        3.68       -5.51     10.36 o 
  -7  10   2       21.69       11.94      9.59 o 
  -6  10   2       31.64       33.19     10.41 o 
  -5  10   2       96.30      105.13     12.52 o 
  -4  10   2      394.89      401.52     14.81 o 
  -3  10   2       66.77       61.97     10.39 o 
  -2  10   2       32.47       37.12      3.98 o 
  -1  10   2      167.02      167.73      6.16 o 
   0  10   2      370.66      409.78      8.81 o 
   1  10   2        6.43        7.07      2.83 o 
   2  10   2      375.90      385.76     11.12 o 
   3  10   2      144.98      142.24     13.13 o 
   4  10   2      217.33      162.36     16.80 o 
   5  10   2       30.93       28.10      8.86 o 
   6  10   2       87.28       62.80     11.71 o 
   7  10   2       19.69       15.51     10.07 o 
   8  10   2        7.73       -1.96     10.18 o 
  -8  11   2       15.99       15.93     11.30 o 
  -7  11   2        1.76        2.43      9.06 o 
  -6  11   2      105.44       91.79     13.20 o 
  -5  11   2      249.59      256.50     13.73 o 
  -4  11   2        2.61       -1.87      5.51 o 
  -3  11   2      526.73      492.99     15.70 o 
  -2  11   2      126.90      114.83      7.12 o 
  -1  11   2      119.35      113.64      7.35 o 
   0  11   2      136.11      131.62      6.86 o 
   1  11   2      158.18      148.96      7.32 o 
   2  11   2      400.39      405.12     13.96 o 
   3  11   2        3.52        0.21      4.35 o 
   4  11   2       12.68        8.33      6.08 o 
   5  11   2        0.90       -1.00      7.59 o 
   6  11   2      208.20      197.03     24.78 o 
   7  11   2       41.77       50.22     12.26 o 
   8  11   2        2.80        2.20     10.40 o 
  -8  12   2       21.04       21.37     13.66 o 
  -7  12   2      155.59      131.32     15.79 o 
  -6  12   2      180.68      208.68     16.91 o 
  -5  12   2       25.28       22.62      7.74 o 
  -4  12   2      212.32      250.81     25.17 o 
  -3  12   2      172.95      178.76     11.89 o 
  -2  12   2      428.53      403.43     24.56 o 
  -1  12   2      420.15      411.81     13.52 o 
   0  12   2      509.94      495.67     12.86 o 
   1  12   2       98.41      126.33      9.15 o 
   2  12   2     1747.50     1695.04     26.76 o 
   3  12   2      214.85      219.40     10.16 o 
   4  12   2      729.62      701.63     22.36 o 
   5  12   2      484.60      505.88     24.70 o 
   6  12   2        5.10        0.41      8.22 o 
   7  12   2      193.65      178.68     17.88 o 
   8  12   2       24.21       15.39     17.67 o 
  -7  13   2       23.46       17.36     11.72 o 
  -6  13   2       47.14       34.43     10.99 o 
  -5  13   2       48.10       58.54      9.76 o 
  -4  13   2      138.35      138.54     12.70 o 
  -3  13   2       40.10       39.86      7.84 o 
  -2  13   2     1285.25     1242.63     27.24 o 
  -1  13   2       31.00       27.20      6.69 o 
   0  13   2      341.32      361.65     19.25 o 
   1  13   2     1404.97     1390.82     28.64 o 
   2  13   2      372.65      360.74     15.39 o 
   3  13   2      302.35      293.33     16.63 o 
   4  13   2        5.28        7.13      5.74 o 
   5  13   2      259.27      264.67     13.61 o 
   6  13   2       89.22      119.52     14.96 o 
   7  13   2        0.60        8.35     11.21 o 
  -7  14   2       25.39       22.20     19.73 o 
  -6  14   2        2.39       -1.31      9.18 o 
  -5  14   2        8.92       11.54      7.84 o 
  -4  14   2       46.44       37.99      9.04 o 
  -3  14   2        1.14       -1.57      6.18 o 
  -2  14   2       42.62       39.67      7.84 o 
  -1  14   2       32.22       27.97      6.91 o 
   0  14   2        0.02       -5.32      5.32 o 
   1  14   2       63.76       72.44      8.93 o 
   2  14   2        4.00        3.11      6.44 o 
   3  14   2       51.54       25.24      7.95 o 
   4  14   2       43.80       31.23      8.81 o 
   5  14   2       17.91       19.69      7.38 o 
   6  14   2       15.97       16.76      8.94 o 
   7  14   2       54.42       66.71     22.02 o 
  -6  15   2       87.59      112.00     23.42 o 
  -5  15   2      119.66      147.04     17.70 o 
  -4  15   2        0.57       10.35      8.10 o 
  -3  15   2      308.68      311.18     15.94 o 
  -2  15   2      243.30      241.15     17.82 o 
  -1  15   2       28.22       18.35      8.97 o 
   0  15   2      240.00      258.29     17.97 o 
   1  15   2      434.25      414.22     17.15 o 
   2  15   2      114.99      104.51     10.95 o 
   3  15   2      238.60      254.22     15.75 o 
   4  15   2       24.46       30.88      9.31 o 
   5  15   2       15.75        8.81      8.15 o 
   6  15   2      183.77      214.50     19.94 o 
  -5  16   2       30.21       27.09      9.99 o 
  -4  16   2      144.41      163.00     15.84 o 
  -3  16   2       59.22       74.35     10.61 o 
  -2  16   2      190.23      196.90     13.52 o 
  -1  16   2      251.42      250.81     18.85 o 
   0  16   2      139.26      109.28     27.72 o 
   1  16   2      199.21      212.36     13.74 o 
   2  16   2      945.91      958.67     32.85 o 
   3  16   2       17.63       18.83      8.31 o 
   4  16   2      165.16      172.10     14.76 o 
   5  16   2       42.44       41.59     15.75 o 
  -5  17   2       43.30       50.54     14.41 o 
  -4  17   2        4.82       -2.73      8.76 o 
  -3  17   2       15.50       20.82      9.17 o 
  -2  17   2       91.61       83.37     14.67 o 
  -1  17   2        4.82       -1.01     14.40 o 
   0  17   2      203.91      198.27     22.46 o 
   1  17   2      248.05      218.49     45.10 o 
   2  17   2      237.15      231.41     15.22 o 
   3  17   2       15.38       25.38      9.48 o 
   4  17   2       10.25       -1.94      8.64 o 
  -4  18   2        0.23        8.81     11.04 o 
  -3  18   2       19.47       21.53     12.83 o 
  -2  18   2       15.78        7.59     11.32 o 
  -1  18   2        8.70       15.91     11.28 o 
   0  18   2        0.20       -5.13     10.72 o 
   1  18   2       16.66       30.79     12.52 o 
   2  18   2       17.86       15.14     11.84 o 
   3  18   2        7.46        6.78      9.28 o 
  -2  19   2       37.43       27.55     13.49 o 
  -1  19   2       22.67       15.72     11.79 o 
   0  19   2        5.02       -6.15     11.45 o 
   1  19   2        2.31      -10.69     10.80 o 
   2  19   2      110.55      148.30     26.51 o 
 -10   1   3       12.24       16.39     11.56 o 
  -9   1   3        5.67        7.64      9.37 o 
  -8   1   3       43.21       54.45      8.11 o 
  -7   1   3       85.05       82.25      6.62 o 
  -6   1   3      756.52      734.51     14.77 o 
  -5   1   3      943.74      859.05     15.90 o 
  -4   1   3     2779.44     2804.27     31.25 o 
  -3   1   3     5415.82     5249.15     58.19 o 
  -2   1   3    19109.95    19337.58    235.09 o 
  -1   1   3    11417.97    11907.65    145.97 o 
   0   1   3      274.44      256.27      4.12 o 
   1   1   3       13.01       17.76      1.99 o 
   2   1   3      660.24      645.12      9.60 o 
   3   1   3       31.33       25.79      2.82 o 
   4   1   3        0.65       -2.49      2.49 o 
   5   1   3      742.11      708.20     13.59 o 
   6   1   3      267.27      283.93     11.71 o 
   7   1   3       20.61       20.91      7.52 o 
   8   1   3      150.04      183.11     35.31 o 
   9   1   3       10.40       20.13     11.06 o 
  10   1   3       27.43       34.39     19.66 o 
 -10   2   3       56.83       74.96     21.21 o 
  -9   2   3       85.57       68.19     12.90 o 
  -8   2   3       47.40       60.84      8.52 o 
  -7   2   3      274.63      290.85     13.32 o 
  -6   2   3      199.06      191.09      9.87 o 
  -5   2   3      330.38      306.71      8.72 o 
  -4   2   3     7738.20     7193.15     68.78 o 
  -3   2   3      383.39      368.58      8.96 o 
  -2   2   3    11586.23    11995.37    148.77 o 
  -1   2   3    10347.50    10493.59     92.94 o 
   0   2   3     1761.46     1743.27     18.10 o 
   1   2   3     8358.83     8228.31     65.89 o 
   2   2   3      156.48      163.95      6.44 o 
   3   2   3     1288.15     1381.58     17.36 o 
   4   2   3      241.78      200.21      6.57 o 
   5   2   3      296.26      330.43     11.82 o 
   6   2   3      628.84      604.10     29.23 o 
   7   2   3      180.67      202.29     13.10 o 
   8   2   3      113.21      106.07     13.49 o 
   9   2   3      112.31      144.69     23.78 o 
  10   2   3        4.30       19.73     17.53 o 
 -10   3   3        1.49       -2.65     15.32 o 
  -9   3   3       62.77       44.10     11.35 o 
  -8   3   3      111.27      123.66     14.52 o 
  -7   3   3      102.70      104.15      8.87 o 
  -6   3   3     1243.57     1243.13     19.96 o 
  -5   3   3     1323.31     1277.18     18.87 o 
  -4   3   3      491.31      529.55     10.33 o 
  -3   3   3     2748.95     2642.46     33.16 o 
  -2   3   3      356.20      422.52      9.05 o 
  -1   3   3     1216.45     1274.50     14.87 o 
   0   3   3      227.15      210.12      4.34 o 
   1   3   3     2504.19     2668.55     23.69 o 
   2   3   3      125.16       97.91      4.28 o 
   3   3   3      740.07      782.77     11.55 o 
   4   3   3      312.56      335.60      8.05 o 
   5   3   3      353.62      354.50     12.21 o 
   6   3   3       26.07       34.37      6.44 o 
   7   3   3       61.05       54.39      7.93 o 
   8   3   3      143.63      136.45     14.49 o 
   9   3   3        1.88       -4.57     14.43 o 
 -10   4   3        0.15        6.41     17.38 o 
  -9   4   3       11.92        5.05      9.44 o 
  -8   4   3        9.44        3.17      8.40 o 
  -7   4   3       17.67       11.37      6.26 o 
  -6   4   3        0.53        8.98      4.74 o 
  -5   4   3     1098.77     1040.29     16.64 o 
  -4   4   3     1241.82     1240.82     18.56 o 
  -3   4   3      637.24      661.50     12.68 o 
  -2   4   3        9.76        5.56      2.44 o 
  -1   4   3      325.97      307.96      6.98 o 
   0   4   3      270.19      281.24      9.10 o 
   1   4   3       68.78       76.73      2.73 o 
   2   4   3      752.37      842.06      9.95 o 
   3   4   3      327.55      355.25      6.66 o 
   4   4   3      214.46      206.70      8.35 o 
   5   4   3       65.71       50.36      6.42 o 
   6   4   3       14.74       19.06      7.15 o 
   7   4   3        6.09        0.76     12.55 o 
   8   4   3       14.76       10.30      8.95 o 
   9   4   3        0.56        5.96     14.29 o 
 -10   5   3        3.23        5.01     15.54 o 
  -9   5   3       45.75       31.48     11.09 o 
  -8   5   3       49.69       43.11     15.54 o 
  -7   5   3        1.24       -6.77      6.77 o 
  -6   5   3      781.72      750.67     29.98 o 
  -5   5   3     2533.14     2472.52     36.18 o 
  -4   5   3        1.85        7.96      3.40 o 
  -3   5   3     6149.82     6178.00     68.76 o 
  -2   5   3     1797.50     1912.85     22.63 o 
  -1   5   3      734.21      698.11     10.36 o 
   0   5   3     2238.72     2170.58     21.21 o 
   1   5   3     2115.64     2283.19     19.99 o 
   2   5   3     3256.55     3298.11     34.56 o 
   3   5   3      155.05      112.33      5.94 o 
   4   5   3       83.49       89.51      6.37 o 
   5   5   3      369.19      359.28     12.58 o 
   6   5   3       89.75      104.36     11.49 o 
   7   5   3        0.40       -4.73      7.27 o 
   8   5   3       91.84       89.21     12.95 o 
   9   5   3       21.40       20.10     16.05 o 
 -10   6   3       25.58       33.06     17.53 o 
  -9   6   3        5.53        0.20     11.05 o 
  -8   6   3        0.94       -6.83      8.03 o 
  -7   6   3      429.62      432.93     35.09 o 
  -6   6   3     1002.46      982.35     28.43 o 
  -5   6   3       26.28       21.81     13.81 o 
  -4   6   3     1216.74     1153.26     16.36 o 
  -3   6   3     1168.50     1220.10     17.47 o 
  -2   6   3    11257.06    11805.86    107.86 o 
  -1   6   3     5253.31     5308.88     55.18 o 
   0   6   3      115.45      122.81      4.22 o 
   1   6   3     3057.20     2994.38     37.58 o 
   2   6   3     2065.57     2174.28     25.08 o 
   3   6   3      819.26      826.93     13.76 o 
   4   6   3     1010.43      950.26     21.07 o 
   5   6   3       10.19       -3.85      5.74 o 
   6   6   3      857.51      827.47     26.72 o 
   7   6   3      316.71      314.69     60.64 o 
   8   6   3       38.41       32.81     17.97 o 
   9   6   3      126.01      132.79     15.79 o 
  -9   7   3       49.36       41.89     12.04 o 
  -8   7   3       30.04       29.19     11.14 o 
  -7   7   3       15.14       10.77      8.63 o 
  -6   7   3     1536.49     1538.48     37.82 o 
  -5   7   3      170.04      141.40     16.20 o 
  -4   7   3       49.39       47.66      6.18 o 
  -3   7   3      154.91      117.90      6.19 o 
  -2   7   3     1056.87     1196.18     17.45 o 
  -1   7   3     1321.12     1385.80     15.87 o 
   0   7   3      349.93      277.09      6.75 o 
   1   7   3      225.36      225.57      5.99 o 
   2   7   3     4664.45     5083.37     50.34 o 
   3   7   3     3346.04     3399.95     73.10 o 
   4   7   3        1.29        5.12      5.69 o 
   5   7   3       28.24       23.81      7.97 o 
   6   7   3      259.15      236.88     19.48 o 
   7   7   3       13.15       -2.84      8.00 o 
   8   7   3      122.46      112.58     14.45 o 
   9   7   3        0.92       13.16     10.96 o 
  -9   8   3        0.02       -2.10     10.30 o 
  -8   8   3       89.87       86.96     23.60 o 
  -7   8   3        1.72       -1.72      9.57 o 
  -6   8   3        0.52       -2.20      7.20 o 
  -5   8   3      534.79      499.32     20.55 o 
  -4   8   3      121.25      112.01      8.48 o 
  -3   8   3      220.19      198.96     18.50 o 
  -2   8   3       35.24       29.83      3.66 o 
  -1   8   3      187.52      207.59      5.17 o 
   0   8   3      645.27      705.06     11.40 o 
   1   8   3      298.83      331.41      7.47 o 
   2   8   3      263.68      268.65      8.83 o 
   3   8   3       48.26       41.95      7.47 o 
   4   8   3      183.28      186.76     10.12 o 
   5   8   3       22.12       14.42      7.65 o 
   6   8   3       91.04       79.96     11.50 o 
   7   8   3        0.34       -9.83      9.83 o 
   8   8   3       10.42       19.69     10.34 o 
   9   8   3        0.58       -2.43     13.40 o 
  -9   9   3       83.75       97.05     15.73 o 
  -8   9   3       43.57       57.23     13.38 o 
  -7   9   3       13.38        9.62      9.27 o 
  -6   9   3      337.62      303.83     23.34 o 
  -5   9   3       85.68      103.45     11.30 o 
  -4   9   3      997.71      996.39     22.70 o 
  -3   9   3     1116.80     1130.47     36.85 o 
  -2   9   3        3.90       -1.86      2.92 o 
  -1   9   3      357.31      332.20      8.80 o 
   0   9   3     1335.67     1266.31     14.47 o 
   1   9   3      266.88      281.57      7.33 o 
   2   9   3     1818.61     1779.38     25.40 o 
   3   9   3      485.37      449.47     14.02 o 
   4   9   3       79.80       79.46     11.21 o 
   5   9   3       15.57        5.13      7.23 o 
   6   9   3        0.90       -0.50     10.46 o 
   7   9   3        0.37       -4.23      8.68 o 
   8   9   3       15.75       15.49     10.96 o 
  -9  10   3        0.29       -7.58     15.68 o 
  -8  10   3        7.64        3.13     23.86 o 
  -7  10   3      121.76      149.58     15.47 o 
  -6  10   3       55.64       58.25     14.76 o 
  -5  10   3      518.06      541.55     22.25 o 
  -4  10   3      969.41     1007.28     40.83 o 
  -3  10   3       75.46       77.79      7.55 o 
  -2  10   3     1129.95     1074.88     32.48 o 
  -1  10   3      460.76      427.14      9.37 o 
   0  10   3       81.74       74.36      4.46 o 
   1  10   3     1293.66     1225.41     16.83 o 
   2  10   3      867.23      859.54     16.88 o 
   3  10   3      151.52      152.25      8.24 o 
   4  10   3      180.99      211.60     15.13 o 
   5  10   3       17.82        9.88      7.96 o 
   6  10   3      290.38      295.85     18.72 o 
   7  10   3      185.96      202.60     17.83 o 
   8  10   3        1.78       18.76     10.77 o 
  -8  11   3        0.92        2.07     10.70 o 
  -7  11   3        4.59       19.29     10.51 o 
  -6  11   3      109.87      111.87     13.46 o 
  -5  11   3       53.04       54.09      8.90 o 
  -4  11   3      269.95      264.17     23.92 o 
  -3  11   3       67.36       86.85      8.04 o 
  -2  11   3      108.94      119.30      7.21 o 
  -1  11   3        2.18        3.82      3.69 o 
   0  11   3       71.74       92.67      6.22 o 
   1  11   3       27.64       21.11      4.43 o 
   2  11   3     1232.45     1209.64     21.34 o 
   3  11   3      330.27      329.83     11.95 o 
   4  11   3        3.45        2.71      6.00 o 
   5  11   3      127.23      151.13     13.98 o 
   6  11   3       20.05       13.62     18.22 o 
   7  11   3        8.01       13.60     10.48 o 
   8  11   3       40.87       39.93     13.38 o 
  -8  12   3       16.35       27.48     12.84 o 
  -7  12   3       19.29       13.55     10.93 o 
  -6  12   3        0.12       -7.44      7.44 o 
  -5  12   3      338.42      310.01     15.26 o 
  -4  12   3      298.02      299.96     16.27 o 
  -3  12   3       69.71       63.72      7.88 o 
  -2  12   3       52.82       37.49      6.83 o 
  -1  12   3      236.40      230.68      9.28 o 
   0  12   3     1665.44     1678.84     25.37 o 
   1  12   3      112.13      102.30     12.29 o 
   2  12   3      284.43      266.32     10.76 o 
   3  12   3       48.46       55.25      6.87 o 
   4  12   3        0.07       -1.81      5.27 o 
   5  12   3        6.23        3.84      8.19 o 
   6  12   3       25.59       30.50     11.17 o 
   7  12   3        8.96        2.47     15.76 o 
  -7  13   3        1.63       -3.31     10.63 o 
  -6  13   3       65.93       56.84     12.46 o 
  -5  13   3      251.33      255.49     15.01 o 
  -4  13   3       34.70       39.89      8.36 o 
  -3  13   3      202.23      227.79     15.70 o 
  -2  13   3        6.54        6.05      5.85 o 
  -1  13   3      557.25      589.92     17.67 o 
   0  13   3     1746.75     1711.59     31.85 o 
   1  13   3        0.03        0.47      5.71 o 
   2  13   3      498.40      485.09     17.23 o 
   3  13   3       34.63       41.80      6.78 o 
   4  13   3       55.23       43.01      7.30 o 
   5  13   3      477.44      488.28     18.82 o 
   6  13   3      105.73      102.42     14.92 o 
   7  13   3       45.90       40.51     12.82 o 
  -7  14   3      118.51      123.59     17.32 o 
  -6  14   3        7.77       12.92     15.17 o 
  -5  14   3      329.77      334.21     24.82 o 
  -4  14   3      309.56      289.71     20.13 o 
  -3  14   3       39.67       24.57      7.47 o 
  -2  14   3      108.94      118.03     10.14 o 
  -1  14   3      411.11      410.86     26.51 o 
   0  14   3        0.90        0.02      5.61 o 
   1  14   3     1548.77     1503.37     31.20 o 
   2  14   3     1095.04     1032.08     25.90 o 
   3  14   3      291.44      301.52     18.57 o 
   4  14   3      292.91      319.46     19.55 o 
   5  14   3       25.43       10.22      7.17 o 
   6  14   3       96.48      113.08     13.31 o 
  -6  15   3       82.85       86.74     21.87 o 
  -5  15   3        8.19       -1.55      8.26 o 
  -4  15   3        3.33       11.19      7.97 o 
  -3  15   3       86.08       77.08     10.28 o 
  -2  15   3       10.03       14.66      7.29 o 
  -1  15   3      218.26      193.51     42.19 o 
   0  15   3      307.23      288.18     21.72 o 
   1  15   3       84.76       69.97      9.43 o 
   2  15   3      271.12      286.20     16.61 o 
   3  15   3       44.40       49.54      9.74 o 
   4  15   3       17.16        3.72      8.44 o 
   5  15   3       11.87       15.06      9.03 o 
   6  15   3        6.41        0.42      8.75 o 
  -5  16   3        4.69        7.18      8.78 o 
  -4  16   3        3.15        0.17      7.59 o 
  -3  16   3       18.30        7.42      8.22 o 
  -2  16   3        0.40        3.40      6.93 o 
  -1  16   3       48.44       31.44     10.54 o 
   0  16   3       27.77        8.41      9.39 o 
   1  16   3       13.40       11.04      8.71 o 
   2  16   3        2.55        1.72      7.18 o 
   3  16   3        9.61        5.64      7.79 o 
   4  16   3       22.52       32.11     10.11 o 
   5  16   3        3.16       19.68     11.84 o 
  -5  17   3        6.83       10.62     14.95 o 
  -4  17   3       47.24       64.54     11.63 o 
  -3  17   3       59.08       84.16     11.59 o 
  -2  17   3        3.01        5.76      9.93 o 
  -1  17   3       59.08       78.58     14.03 o 
   0  17   3      232.94      231.12     25.40 o 
   1  17   3       15.62        7.45     10.32 o 
   2  17   3       49.87       39.88      9.73 o 
   3  17   3       89.50       83.27     11.77 o 
   4  17   3        0.63        0.10      8.72 o 
  -4  18   3        3.32        7.18     11.96 o 
  -3  18   3        0.09        1.08     11.12 o 
  -2  18   3       55.48       55.01     14.03 o 
  -1  18   3       51.01       52.91     13.66 o 
   0  18   3       18.38       15.80     11.55 o 
   1  18   3       67.18       63.51     15.28 o 
   2  18   3       18.16        6.59     13.59 o 
   3  18   3      146.03      129.75     22.03 o 
  -2  19   3       21.51       37.26     19.96 o 
  -1  19   3        2.42        7.62     12.35 o 
   0  19   3        9.66       22.89     23.34 o 
   1  19   3       22.66       34.80     21.69 o 
   2  19   3       34.09       27.25     19.37 o 
 -10   0   4      100.72       88.80     20.77 o 
  -9   0   4       20.59        4.79     12.30 o 
  -8   0   4     1223.95     1162.70     46.54 o 
  -7   0   4       22.43       23.62     12.89 o 
  -6   0   4       36.13       29.60     12.11 o 
  -5   0   4     5097.07     5051.05     76.36 o 
  -4   0   4     5236.26     5225.98     74.09 o 
  -3   0   4      449.73      386.22     15.98 o 
  -2   0   4     2215.90     2498.75     51.91 o 
  -1   0   4     3641.68     3606.08     69.07 o 
   0   0   4    72249.74    72522.23   1092.16 o 
   1   0   4    40164.72    40476.08   1352.06 o 
   2   0   4      767.26      787.74     16.29 o 
   3   0   4     3593.57     3423.34     50.78 o 
   4   0   4      593.48      537.32     15.44 o 
   5   0   4     1261.06     1286.76     27.82 o 
   6   0   4      758.75      807.61     48.23 o 
   7   0   4        3.95       -3.98      9.94 o 
   8   0   4       66.59       57.73     17.16 o 
   9   0   4      186.08      184.90     25.04 o 
 -10   1   4        0.11       -9.33      9.70 o 
  -9   1   4       70.36       75.30     16.24 o 
  -8   1   4        0.34        7.88      6.49 o 
  -7   1   4        2.40       -0.56      4.28 o 
  -6   1   4      837.94      805.98     18.38 o 
  -5   1   4       16.86       20.03      3.69 o 
  -4   1   4     6985.19     6906.40     66.68 o 
  -3   1   4      487.16      470.72     25.81 o 
  -2   1   4     1482.85     1507.01     24.80 o 
  -1   1   4       33.71       22.52      2.61 o 
   0   1   4     2662.98     2771.34     27.20 o 
   1   1   4     1583.14     1753.12     19.33 o 
   2   1   4     2207.65     2093.87     23.07 o 
   3   1   4     1077.66     1082.42     15.20 o 
   4   1   4     1761.98     1748.28     22.62 o 
   5   1   4      534.75      561.46     19.25 o 
   6   1   4       74.50       80.96      7.69 o 
   7   1   4       98.50      105.48     12.29 o 
   8   1   4       55.65       68.09     12.31 o 
   9   1   4       55.76       58.48     17.64 o 
 -10   2   4        3.73       -9.65     14.14 o 
  -9   2   4        0.63        0.12      9.53 o 
  -8   2   4       13.26       24.68      7.13 o 
  -7   2   4        0.34       -4.68      7.68 o 
  -6   2   4       12.83       10.77      3.84 o 
  -5   2   4      277.23      276.86     10.93 o 
  -4   2   4     2841.27     2779.62     43.92 o 
  -3   2   4       80.54       73.41      8.17 o 
  -2   2   4       67.83       91.32      5.46 o 
  -1   2   4     3339.99     3498.02     34.29 o 
   0   2   4       64.89       86.04      3.04 o 
   1   2   4      488.69      495.39      9.03 o 
   2   2   4      184.77      194.62      5.47 o 
   3   2   4       80.02       89.38      5.78 o 
   4   2   4     1000.92     1046.54     15.90 o 
   5   2   4       62.57       68.23      5.05 o 
   6   2   4        0.94        2.12      7.35 o 
   7   2   4       83.36       70.21      9.62 o 
   8   2   4       16.91       10.03      9.92 o 
   9   2   4        7.79       13.33     15.17 o 
 -10   3   4        0.22      -12.52     13.11 o 
  -9   3   4       59.32       74.39     12.67 o 
  -8   3   4       17.78        8.27      6.20 o 
  -7   3   4        5.69       -0.41      5.20 o 
  -6   3   4      284.26      274.68      9.24 o 
  -5   3   4       60.54       58.18      4.79 o 
  -4   3   4     4512.89     4323.77     45.64 o 
  -3   3   4      255.34      226.31     19.51 o 
  -2   3   4        3.94        2.23      2.35 o 
  -1   3   4      486.13      616.28      9.52 o 
   0   3   4     1978.51     2108.91     21.20 o 
   1   3   4     1037.63     1065.08     10.73 o 
   2   3   4     1020.59      951.40     12.83 o 
   3   3   4     3936.66     4108.70     41.64 o 
   4   3   4      141.13      115.50      5.96 o 
   5   3   4      701.13      693.81     17.14 o 
   6   3   4       85.38       85.12      8.00 o 
   7   3   4       24.65       23.90      7.17 o 
   8   3   4       19.30       18.34     15.24 o 
   9   3   4       18.87        0.96     14.87 o 
 -10   4   4        5.84        7.14     15.91 o 
  -9   4   4        3.03       -3.91      8.40 o 
  -8   4   4      296.63      329.18     18.75 o 
  -7   4   4       43.55       28.39      6.86 o 
  -6   4   4      232.45      238.45     13.24 o 
  -5   4   4     2933.23     2812.39     39.52 o 
  -4   4   4     5384.76     5302.66     53.24 o 
  -3   4   4     1478.06     1368.42     37.68 o 
  -2   4   4      398.57      326.86      7.25 o 
  -1   4   4      436.68      421.53     10.87 o 
   0   4   4      290.82      244.95      6.75 o 
   1   4   4      557.67      520.05      9.52 o 
   2   4   4     1930.38     1997.53     19.87 o 
   3   4   4     2657.53     2565.86     30.24 o 
   4   4   4      771.49      725.26     16.33 o 
   5   4   4      296.81      281.37     20.51 o 
   6   4   4      170.93      194.11     10.70 o 
   7   4   4       43.88       19.54      8.26 o 
   8   4   4       17.81       14.28      9.27 o 
   9   4   4       34.05       19.37     16.05 o 
 -10   5   4        0.07       -8.25     14.58 o 
  -9   5   4       35.07       32.30     15.17 o 
  -8   5   4        1.43        5.76      8.38 o 
  -7   5   4      190.85      154.73     17.12 o 
  -6   5   4       52.41       53.21     11.76 o 
  -5   5   4       33.31       35.12      5.07 o 
  -4   5   4      424.02      403.15      9.16 o 
  -3   5   4      133.53      126.30      6.53 o 
  -2   5   4        0.85        2.92      2.76 o 
  -1   5   4      276.68      352.82      7.45 o 
   0   5   4     1176.73     1180.08     13.73 o 
   1   5   4       14.46       10.90      1.84 o 
   2   5   4        9.90        4.33      1.81 o 
   3   5   4      192.53      238.32      8.74 o 
   4   5   4     1142.20     1094.52     20.79 o 
   5   5   4       83.76       77.90      7.41 o 
   6   5   4      191.52      198.07     14.23 o 
   7   5   4        4.84       -2.38      7.78 o 
   8   5   4       87.39       99.19     13.65 o 
   9   5   4       11.74       19.00     16.86 o 
 -10   6   4       20.68       10.53     15.32 o 
  -9   6   4       11.67       -2.13      9.58 o 
  -8   6   4        0.28       -1.71      8.74 o 
  -7   6   4      138.98      143.96     27.69 o 
  -6   6   4       69.33       63.46     10.10 o 
  -5   6   4      126.54      118.24      7.68 o 
  -4   6   4        9.94        4.69      2.93 o 
  -3   6   4      406.77      428.61      9.76 o 
  -2   6   4      644.11      674.67     16.31 o 
  -1   6   4      419.29      431.41      8.56 o 
   0   6   4       16.00       20.25      2.51 o 
   1   6   4      820.67      950.89     12.42 o 
   2   6   4      768.11      824.62     10.66 o 
   3   6   4      201.33      210.36      9.67 o 
   4   6   4      593.96      594.10     15.33 o 
   5   6   4      100.40       90.26     10.41 o 
   6   6   4        0.03       -6.59      9.72 o 
   7   6   4       19.02       -1.72     11.30 o 
   8   6   4       14.45        8.63      9.63 o 
   9   6   4        9.45       10.60     16.79 o 
  -9   7   4       94.28       85.46     14.78 o 
  -8   7   4       16.10        3.68      9.97 o 
  -7   7   4      100.58      103.23     12.78 o 
  -6   7   4       86.26       97.32     12.26 o 
  -5   7   4      508.20      498.92     21.65 o 
  -4   7   4      459.54      435.01     12.21 o 
  -3   7   4      335.01      316.41      8.67 o 
  -2   7   4     1044.69     1064.64     16.28 o 
  -1   7   4     3266.37     3297.54     35.08 o 
   0   7   4     2415.48     2301.88     23.86 o 
   1   7   4     4663.15     4766.53     43.28 o 
   2   7   4     3070.44     2963.15     26.28 o 
   3   7   4       62.99       66.66      8.56 o 
   4   7   4      547.79      566.73     26.40 o 
   5   7   4      105.29       85.93     20.47 o 
   6   7   4      294.36      256.77     16.45 o 
   7   7   4      111.55      126.03     18.74 o 
   8   7   4       46.07       48.30     12.19 o 
   9   7   4        0.38       -8.48     10.89 o 
  -9   8   4        9.25        8.43     14.06 o 
  -8   8   4      191.49      169.91     16.93 o 
  -7   8   4       33.80       42.86     10.57 o 
  -6   8   4       44.68       48.24     17.56 o 
  -5   8   4     3189.74     3168.40     58.47 o 
  -4   8   4      180.93      186.07     12.25 o 
  -3   8   4     3669.51     3714.77     41.64 o 
  -2   8   4     1596.79     1496.15     20.97 o 
  -1   8   4      123.78      119.66      4.28 o 
   0   8   4     2099.36     1967.04     21.82 o 
   1   8   4     3128.56     3173.05     35.60 o 
   2   8   4      167.61      153.28      6.97 o 
   3   8   4     2981.82     2896.38     41.51 o 
   4   8   4      812.52      749.88     23.74 o 
   5   8   4      434.24      419.99     19.27 o 
   6   8   4      398.46      458.16     21.50 o 
   7   8   4        7.60        4.58     11.82 o 
   8   8   4       14.13       -1.26     10.49 o 
   9   8   4       39.95       41.24     18.11 o 
  -9   9   4       91.13       99.01     16.29 o 
  -8   9   4       18.10       15.83     10.93 o 
  -7   9   4       46.12       64.61     12.46 o 
  -6   9   4      301.81      295.66     47.31 o 
  -5   9   4        9.21        8.87      7.02 o 
  -4   9   4      907.66      868.79     21.21 o 
  -3   9   4      324.29      324.49     12.41 o 
  -2   9   4       77.68       67.59      4.97 o 
  -1   9   4      727.27      695.73     10.24 o 
   0   9   4      414.61      431.03      7.83 o 
   1   9   4      343.22      341.50      8.98 o 
   2   9   4      446.52      447.91     11.69 o 
   3   9   4      306.80      297.02     10.44 o 
   4   9   4      181.09      169.95     10.49 o 
   5   9   4       36.33       38.70     13.59 o 
   6   9   4        1.47       -0.46      7.91 o 
   7   9   4       80.51       96.04     14.12 o 
   8   9   4       94.22       87.27     14.55 o 
  -9  10   4        0.44      -15.24     15.24 o 
  -8  10   4        7.49       19.28     11.89 o 
  -7  10   4        9.33       -0.85      9.16 o 
  -6  10   4       91.89      104.49     19.40 o 
  -5  10   4       22.37       24.32      8.51 o 
  -4  10   4       83.49       74.75      8.36 o 
  -3  10   4       81.55       68.66      7.20 o 
  -2  10   4       24.61       24.26      4.24 o 
  -1  10   4       75.01       77.32      4.72 o 
   0  10   4        0.05       -1.61      2.62 o 
   1  10   4      399.71      375.26     10.58 o 
   2  10   4      422.29      442.90     12.22 o 
   3  10   4       26.73       28.26      5.22 o 
   4  10   4      441.84      434.46     18.49 o 
   5  10   4        4.33        0.59      7.64 o 
   6  10   4        4.92        7.77      9.19 o 
   7  10   4        8.69       -1.53     11.19 o 
   8  10   4        2.04        7.25     10.86 o 
  -8  11   4        6.15       10.87     19.11 o 
  -7  11   4       36.58       37.98     11.71 o 
  -6  11   4       12.65       10.30     11.67 o 
  -5  11   4        9.69       16.96      6.99 o 
  -4  11   4      908.89      878.83     22.67 o 
  -3  11   4      496.41      531.22     16.40 o 
  -2  11   4       47.97       33.47      4.35 o 
  -1  11   4     1184.88     1198.82     20.15 o 
   0  11   4     1106.86     1068.97     18.60 o 
   1  11   4      278.97      264.78      9.69 o 
   2  11   4       77.78       92.40      6.97 o 
   3  11   4       45.24       70.27     12.44 o 
   4  11   4      247.70      251.73     11.20 o 
   5  11   4      672.00      676.33     26.26 o 
   6  11   4        1.59       -2.84      8.46 o 
   7  11   4       33.38       49.69     12.77 o 
   8  11   4       34.43       41.43     14.16 o 
  -8  12   4       34.41       22.46     12.37 o 
  -7  12   4       22.01       19.82     11.19 o 
  -6  12   4       43.19       18.33      9.88 o 
  -5  12   4      627.07      646.90     22.53 o 
  -4  12   4       33.84       34.68      7.77 o 
  -3  12   4      367.87      342.04     13.80 o 
  -2  12   4      551.30      562.58     30.77 o 
  -1  12   4      237.31      237.31     10.71 o 
   0  12   4      309.08      311.38     11.28 o 
   1  12   4       23.00       26.38      6.39 o 
   2  12   4      482.32      470.85     13.61 o 
   3  12   4      978.75      975.20     20.60 o 
   4  12   4      338.99      304.25     12.60 o 
   5  12   4      222.95      241.30     14.65 o 
   6  12   4       46.90       52.23     22.83 o 
   7  12   4        5.66        7.75     10.92 o 
  -7  13   4       17.97        6.64     11.20 o 
  -6  13   4        9.35       -3.72      9.16 o 
  -5  13   4       35.05       18.63      8.19 o 
  -4  13   4      102.32      117.32     10.87 o 
  -3  13   4       68.28       66.25      9.09 o 
  -2  13   4       25.91       19.56      7.85 o 
  -1  13   4        2.20        0.62      4.43 o 
   0  13   4       19.61       19.03      6.56 o 
   1  13   4       79.92      100.31      9.29 o 
   2  13   4      169.61      181.64     11.75 o 
   3  13   4       20.40       19.17      6.05 o 
   4  13   4       45.77       54.15      7.71 o 
   5  13   4       57.09       50.59      9.62 o 
   6  13   4        2.49       -0.20      8.04 o 
   7  13   4        6.69        5.27     10.86 o 
  -7  14   4        1.43        7.90     12.49 o 
  -6  14   4        2.15       -5.25     17.16 o 
  -5  14   4        1.49        1.29      7.98 o 
  -4  14   4        0.07       -3.00      7.13 o 
  -3  14   4       14.88       14.91      7.26 o 
  -2  14   4        2.79        4.85      6.16 o 
  -1  14   4       75.65       77.03     21.54 o 
   0  14   4       45.63       53.90     17.37 o 
   1  14   4        2.22       10.31      9.11 o 
   2  14   4        8.02       13.54      7.86 o 
   3  14   4        0.03       -6.08      6.08 o 
   4  14   4      111.93      112.38     11.64 o 
   5  14   4      129.81      128.98     12.63 o 
   6  14   4       41.96       39.20     10.24 o 
  -6  15   4       29.92       33.43     18.11 o 
  -5  15   4        0.15        6.25      8.13 o 
  -4  15   4      508.56      511.69     25.04 o 
  -3  15   4       93.54       79.52     10.20 o 
  -2  15   4       22.84       23.75      7.75 o 
  -1  15   4      484.66      455.09     22.47 o 
   0  15   4      354.85      343.52     15.53 o 
   1  15   4      233.87      230.30     13.50 o 
   2  15   4      175.36      188.95     13.08 o 
   3  15   4       41.55       29.14      8.52 o 
   4  15   4      104.90      113.02     12.13 o 
   5  15   4       25.24       27.58     24.41 o 
   6  15   4       66.47       64.83     32.88 o 
  -5  16   4      286.24      312.68     28.57 o 
  -4  16   4       25.53       23.17     11.90 o 
  -3  16   4       48.51       61.78     10.47 o 
  -2  16   4      143.15      148.66     16.27 o 
  -1  16   4        0.26       -4.49      8.13 o 
   0  16   4      694.80      706.61     29.12 o 
   1  16   4      207.63      241.78     19.98 o 
   2  16   4        6.22       10.50      8.57 o 
   3  16   4      221.37      215.15     14.97 o 
   4  16   4       60.80       64.63     13.80 o 
   5  16   4       19.97       12.94     11.29 o 
  -5  17   4        0.23       -3.68      8.67 o 
  -4  17   4       19.58        5.77      8.90 o 
  -3  17   4       20.35       14.07      8.92 o 
  -2  17   4       43.52       22.86     11.44 o 
  -1  17   4       59.88       53.37     19.77 o 
   0  17   4        0.29        5.29      9.44 o 
   1  17   4       10.00        5.23      9.89 o 
   2  17   4       32.67       20.72     11.18 o 
   3  17   4        0.62       10.02      8.83 o 
   4  17   4       74.35      102.22     43.67 o 
  -4  18   4        0.60       -6.70     13.77 o 
  -3  18   4       15.32       26.19     24.52 o 
  -2  18   4        4.33       -0.39     10.93 o 
  -1  18   4       40.45       45.53     21.32 o 
   0  18   4       13.67       -1.63     10.31 o 
   1  18   4        7.32       -0.90     10.92 o 
   2  18   4        1.32        0.67      8.46 o 
   3  18   4       12.51       12.18     11.99 o 
  -2  19   4       65.60       77.02     23.71 o 
  -1  19   4      108.00      133.89     17.96 o 
   0  19   4       21.54       13.49     12.70 o 
   1  19   4       30.75       16.35     16.42 o 
 -10   1   5       17.34       20.28     11.49 o 
  -9   1   5      147.43      125.66     25.63 o 
  -8   1   5       31.97       37.46     13.86 o 
  -7   1   5       92.71      100.90      8.65 o 
  -6   1   5        0.87        2.10      5.07 o 
  -5   1   5       48.31       38.42      4.94 o 
  -4   1   5       10.67       11.57      5.26 o 
  -3   1   5     2220.28     2413.74     38.05 o 
  -2   1   5        6.32       14.37      4.97 o 
  -1   1   5     7609.93     7757.02    100.19 o 
   0   1   5     9024.11     9031.28     72.90 o 
   1   1   5        7.67       10.29      1.73 o 
   2   1   5      468.50      409.95      8.28 o 
   3   1   5      598.89      570.55     10.64 o 
   4   1   5     4096.46     4340.65     45.90 o 
   5   1   5      627.35      633.03     13.39 o 
   6   1   5      107.13      108.33      8.70 o 
   7   1   5      177.93      214.01     16.05 o 
   8   1   5        0.01        6.58     10.07 o 
   9   1   5       43.77       47.94     13.46 o 
 -10   2   5       20.91       20.47     17.38 o 
  -9   2   5      154.31      142.11     16.53 o 
  -8   2   5      522.59      525.16     17.98 o 
  -7   2   5      787.93      769.91     16.66 o 
  -6   2   5       11.00        6.75      3.83 o 
  -5   2   5      767.96      753.44     14.29 o 
  -4   2   5     3558.01     3586.49     54.02 o 
  -3   2   5     6104.54     5813.88    115.06 o 
  -2   2   5       48.97       59.98      7.62 o 
  -1   2   5      514.90      511.26      8.74 o 
   0   2   5      696.40      702.09      9.16 o 
   1   2   5     3709.87     3607.87     32.06 o 
   2   2   5      324.02      257.48      6.57 o 
   3   2   5     1720.98     1749.90     21.76 o 
   4   2   5       91.53      115.38      5.61 o 
   5   2   5     1159.79     1129.38     22.67 o 
   6   2   5      321.45      331.41     13.49 o 
   7   2   5      204.23      204.06     11.97 o 
   8   2   5       96.42      128.76     14.74 o 
   9   2   5        7.83       28.13     17.08 o 
 -10   3   5        4.02       27.32     17.30 o 
  -9   3   5       11.84       13.00      9.87 o 
  -8   3   5        3.17       -2.05      5.81 o 
  -7   3   5        8.68        4.40      5.44 o 
  -6   3   5       91.98       91.98      8.24 o 
  -5   3   5     2165.23     2139.13     35.72 o 
  -4   3   5    10600.58    10444.10    112.35 o 
  -3   3   5      146.03      155.06     15.57 o 
  -2   3   5      458.22      514.61     12.35 o 
  -1   3   5      185.07      201.38      5.70 o 
   0   3   5      560.47      648.97      8.98 o 
   1   3   5     2878.93     2782.55     23.40 o 
   2   3   5       56.85       38.94      3.13 o 
   3   3   5      457.48      445.54     15.12 o 
   4   3   5     1079.25     1067.92     16.43 o 
   5   3   5        7.50        7.04      6.55 o 
   6   3   5      404.98      431.00     15.04 o 
   7   3   5      205.65      228.33     12.58 o 
   8   3   5        3.03      -11.86     11.86 o 
   9   3   5       12.48       20.18     17.01 o 
 -10   4   5        2.22        8.25     15.91 o 
  -9   4   5        8.78       13.01     10.25 o 
  -8   4   5       10.96       -5.19      8.28 o 
  -7   4   5       21.12       12.83      6.49 o 
  -6   4   5      338.28      301.27     12.26 o 
  -5   4   5       48.32       57.18      4.85 o 
  -4   4   5      132.70      140.44      7.07 o 
  -3   4   5      126.17      145.07      7.79 o 
  -2   4   5       74.12       67.38      3.93 o 
  -1   4   5      163.93      179.63      6.77 o 
   0   4   5      186.78      181.33      4.84 o 
   1   4   5      409.62      442.54      8.93 o 
   2   4   5     1349.10     1469.38     16.08 o 
   3   4   5      756.89      797.31     12.58 o 
   4   4   5      536.81      591.64     15.03 o 
   5   4   5      179.64      165.79      9.57 o 
   6   4   5       84.67       79.05     10.23 o 
   7   4   5        0.01        4.13      8.21 o 
   8   4   5       21.26      -11.19     11.19 o 
   9   4   5        0.35       -4.27     14.65 o 
 -10   5   5       14.09       21.82     15.72 o 
  -9   5   5       91.59       93.52     31.96 o 
  -8   5   5      268.32      271.27     17.90 o 
  -7   5   5      476.50      473.40     21.32 o 
  -6   5   5       32.86       33.90     11.13 o 
  -5   5   5      236.43      241.48      8.14 o 
  -4   5   5     2614.73     2626.01     36.11 o 
  -3   5   5     1163.73     1216.25     23.92 o 
  -2   5   5     1465.72     1499.98     22.89 o 
  -1   5   5      595.22      592.54     10.42 o 
   0   5   5      881.56      893.61     11.67 o 
   1   5   5      720.85      680.29      8.88 o 
   2   5   5      461.92      423.23      7.36 o 
   3   5   5      302.32      271.78      9.55 o 
   4   5   5     1698.19     1728.32     28.56 o 
   5   5   5        0.89        4.08      5.06 o 
   6   5   5     1036.05     1042.08     30.18 o 
   7   5   5      273.24      294.07     18.10 o 
   8   5   5       10.99        5.82     12.11 o 
   9   5   5        0.24       -2.80     15.17 o 
  -9   6   5       61.11       79.15     13.90 o 
  -8   6   5      418.89      463.44     39.98 o 
  -7   6   5      347.61      356.01     42.38 o 
  -6   6   5        4.83        6.37      9.39 o 
  -5   6   5     1033.45     1053.41     21.17 o 
  -4   6   5     1373.57     1389.42     23.44 o 
  -3   6   5     2658.48     2483.11     30.06 o 
  -2   6   5      194.91      230.73     10.19 o 
  -1   6   5      650.96      628.88     11.08 o 
   0   6   5     2771.55     2827.11     27.74 o 
   1   6   5        2.26       13.09      2.49 o 
   2   6   5     5001.93     4975.01     40.62 o 
   3   6   5      881.95      857.85     14.77 o 
   4   6   5       35.45       32.05     11.82 o 
   5   6   5      651.94      598.64     21.86 o 
   6   6   5       28.71       20.98     11.63 o 
   7   6   5      156.18      127.90     13.97 o 
   8   6   5       59.67       62.66     12.77 o 
   9   6   5       20.78       29.53     18.85 o 
  -9   7   5        0.99       -9.40      9.40 o 
  -8   7   5       33.92       12.71     10.15 o 
  -7   7   5       39.90       32.40     10.51 o 
  -6   7   5      274.87      266.59     26.51 o 
  -5   7   5        6.76        4.43      6.29 o 
  -4   7   5      739.04      750.70     16.34 o 
  -3   7   5      247.55      253.17      8.19 o 
  -2   7   5     1131.78     1077.39     19.48 o 
  -1   7   5     3712.54     3989.19     41.74 o 
   0   7   5       59.22       57.39      4.75 o 
   1   7   5     1882.57     1812.10     21.49 o 
   2   7   5      131.99      137.14      5.39 o 
   3   7   5      135.01      125.21      7.85 o 
   4   7   5      606.93      586.43     24.82 o 
   5   7   5       60.05       36.41      8.84 o 
   6   7   5       11.88        2.43      8.22 o 
   7   7   5       53.62       51.89     11.60 o 
   8   7   5       17.40       11.96     10.91 o 
   9   7   5       33.90       47.42     18.85 o 
  -9   8   5        0.13       -1.14     11.17 o 
  -8   8   5        3.73       -0.81     12.48 o 
  -7   8   5       44.10       32.27     12.52 o 
  -6   8   5        0.03       -6.66      6.66 o 
  -5   8   5      131.36      136.07     12.60 o 
  -4   8   5       86.44       82.50      8.01 o 
  -3   8   5        3.33        8.30      4.32 o 
  -2   8   5      267.41      297.13     10.70 o 
  -1   8   5      564.97      606.96     10.53 o 
   0   8   5      126.76      114.50      4.93 o 
   1   8   5      385.24      385.78      8.37 o 
   2   8   5      183.73      202.66      8.59 o 
   3   8   5        4.93       12.75      4.26 o 
   4   8   5       57.47       61.01      9.34 o 
   5   8   5      398.03      402.70     19.29 o 
   6   8   5      160.28      167.20     14.64 o 
   7   8   5        8.97       22.16      9.94 o 
   8   8   5        2.25       -3.04      9.76 o 
  -9   9   5       22.50       36.72     13.50 o 
  -8   9   5      233.74      214.36     18.49 o 
  -7   9   5       68.95       92.32     14.10 o 
  -6   9   5       76.47       85.48     11.92 o 
  -5   9   5       26.89       30.06      8.59 o 
  -4   9   5      678.21      701.28     37.82 o 
  -3   9   5       13.11       10.28      3.88 o 
  -2   9   5      716.98      676.57     13.63 o 
  -1   9   5      505.80      475.52     10.12 o 
   0   9   5      484.96      492.58      9.79 o 
   1   9   5      679.16      640.06     12.05 o 
   2   9   5      771.82      739.30     21.04 o 
   3   9   5       78.98       73.28      9.54 o 
   4   9   5      934.18      988.97     29.03 o 
   5   9   5      833.59      843.92     31.96 o 
   6   9   5       30.63       31.68     10.81 o 
   7   9   5       28.75       36.36     11.22 o 
   8   9   5        0.32       -1.48     13.40 o 
  -8  10   5      171.60      200.02     38.92 o 
  -7  10   5       37.39       41.05     25.48 o 
  -6  10   5       55.59       56.40     20.77 o 
  -5  10   5      592.12      564.44     22.54 o 
  -4  10   5      391.73      395.63     15.06 o 
  -3  10   5     1093.30     1095.05     23.55 o 
  -2  10   5      176.57      177.63      7.66 o 
  -1  10   5      154.26      147.00     10.74 o 
   0  10   5      788.79      828.87     13.60 o 
   1  10   5      211.23      190.81      8.51 o 
   2  10   5      276.98      309.92     10.72 o 
   3  10   5      979.29      986.55     19.55 o 
   4  10   5       11.23       13.63      5.40 o 
   5  10   5      389.62      396.98     20.30 o 
   6  10   5       43.17       66.35     12.38 o 
   7  10   5        0.20        6.64     10.61 o 
   8  10   5       14.65       13.59     11.44 o 
  -8  11   5       11.70       17.02     11.47 o 
  -7  11   5       30.21       18.43     10.59 o 
  -6  11   5      117.66      157.78     20.62 o 
  -5  11   5       16.62       13.55      7.12 o 
  -4  11   5      191.01      222.91     12.35 o 
  -3  11   5        0.20        3.05      5.25 o 
  -2  11   5      340.15      334.02      9.69 o 
  -1  11   5     1005.27      979.21     18.16 o 
   0  11   5       49.11       53.46      5.41 o 
   1  11   5       71.15       64.62      6.03 o 
   2  11   5       85.96       84.14      9.57 o 
   3  11   5     1166.40     1152.08     21.94 o 
   4  11   5      407.12      418.08     14.19 o 
   5  11   5      196.38      186.03     29.68 o 
   6  11   5       22.70       34.57     24.82 o 
   7  11   5       20.37       36.15     12.36 o 
  -8  12   5       46.46       43.75     13.58 o 
  -7  12   5        5.58        2.19     10.48 o 
  -6  12   5       87.54       85.14     13.49 o 
  -5  12   5        6.06        0.97      7.04 o 
  -4  12   5       24.35       28.06      7.40 o 
  -3  12   5       12.50       13.17      5.88 o 
  -2  12   5       43.92       38.90      7.27 o 
  -1  12   5      175.85      180.81      9.37 o 
   0  12   5      247.28      247.20     13.09 o 
   1  12   5      848.89      791.03     20.41 o 
   2  12   5       97.59      101.18      9.47 o 
   3  12   5      178.82      182.12      9.95 o 
   4  12   5      127.00      124.85     14.14 o 
   5  12   5      295.26      273.45     16.38 o 
   6  12   5       22.34       16.99     21.24 o 
   7  12   5        0.07        3.79     11.84 o 
  -7  13   5      127.12      149.44     21.58 o 
  -6  13   5        1.03        1.38      9.23 o 
  -5  13   5       28.81       30.47      8.79 o 
  -4  13   5      997.31     1005.61     25.80 o 
  -3  13   5      201.05      173.32     11.95 o 
  -2  13   5      123.97      116.21      9.87 o 
  -1  13   5       11.82        7.46      4.95 o 
   0  13   5      366.88      375.42     14.99 o 
   1  13   5      854.87      881.03     22.68 o 
   2  13   5      198.83      195.53     11.97 o 
   3  13   5      108.29      112.39      9.10 o 
   4  13   5      376.70      404.17     19.12 o 
   5  13   5        1.07        3.86      7.57 o 
   6  13   5       94.70       77.66     11.50 o 
   7  13   5        3.73       -1.86     15.06 o 
  -7  14   5        0.01       10.16     12.03 o 
  -6  14   5       23.96       37.75     12.21 o 
  -5  14   5      339.23      325.94     21.70 o 
  -4  14   5      112.86      117.10     11.69 o 
  -3  14   5      814.03      774.27     31.08 o 
  -2  14   5       89.50       73.31      9.13 o 
  -1  14   5     1683.86     1569.68     40.67 o 
   0  14   5     1713.12     1710.96     33.56 o 
   1  14   5        0.43       -3.42      6.10 o 
   2  14   5      172.03      185.75     14.64 o 
   3  14   5       51.55       55.36      9.41 o 
   4  14   5       94.63       83.48     13.97 o 
   5  14   5       83.90       89.04     11.56 o 
   6  14   5        0.47       -1.39      8.50 o 
  -6  15   5        6.88       -2.14     16.35 o 
  -5  15   5        1.61       -6.57     10.10 o 
  -4  15   5      170.11      183.82     18.27 o 
  -3  15   5        3.51       10.68      7.57 o 
  -2  15   5      293.08      275.11     30.72 o 
  -1  15   5      529.05      540.90     39.43 o 
   0  15   5       36.60       25.27      9.42 o 
   1  15   5      243.97      256.07     14.47 o 
   2  15   5       16.87       24.74      8.17 o 
   3  15   5      234.72      230.18     14.62 o 
   4  15   5      112.68      134.31     16.14 o 
   5  15   5        1.18       10.14     17.16 o 
  -5  16   5       10.91       11.44      9.57 o 
  -4  16   5       18.06       20.48     10.61 o 
  -3  16   5       40.34       35.60      9.20 o 
  -2  16   5       14.87        8.81      9.88 o 
  -1  16   5        1.62       -8.83      8.83 o 
   0  16   5       60.71       40.74     17.93 o 
   1  16   5        2.53        4.82      7.64 o 
   2  16   5       14.64        5.64      7.87 o 
   3  16   5       34.77       24.33     11.40 o 
   4  16   5      111.67      135.83     17.46 o 
   5  16   5        1.46        6.87     11.83 o 
  -5  17   5        7.55        4.05     14.87 o 
  -4  17   5      138.73      142.68     14.28 o 
  -3  17   5        3.60       -2.86     10.07 o 
  -2  17   5       88.14       77.17     14.23 o 
  -1  17   5       52.11       38.11     11.75 o 
   0  17   5        0.01       -8.28     15.46 o 
   1  17   5      138.72      143.09     18.08 o 
   2  17   5       41.34       44.76     10.02 o 
   3  17   5        7.62       10.77     14.47 o 
   4  17   5       85.67       92.91     16.06 o 
  -3  18   5      148.96      158.50     18.97 o 
  -2  18   5       77.66       94.15     28.64 o 
  -1  18   5       14.62       13.99     15.76 o 
   0  18   5      104.67       97.18     15.97 o 
   1  18   5       18.31       26.07     12.61 o 
   2  18   5       10.38        9.24      9.55 o 
   3  18   5       40.78       43.74     19.22 o 
  -1  19   5        9.14       22.09     17.01 o 
   0  19   5       22.68       48.75     19.81 o 
 -10   0   6       24.73       56.40     19.29 o 
  -9   0   6      285.11      316.49     27.76 o 
  -8   0   6      296.06      290.43     16.42 o 
  -7   0   6     1198.52     1136.96     29.47 o 
  -6   0   6        7.88        7.39      5.34 o 
  -5   0   6      251.81      288.39     12.76 o 
  -4   0   6     3192.82     3013.17     67.60 o 
  -3   0   6     5824.19     5911.38    114.28 o 
  -2   0   6     3659.70     3964.09     79.75 o 
  -1   0   6      140.86       93.70      5.88 o 
   0   0   6     1036.27     1044.00     28.06 o 
   1   0   6      130.91      160.54      4.23 o 
   2   0   6     8398.93     8289.82    179.67 o 
   3   0   6      111.41       82.28      7.03 o 
   4   0   6     1202.27     1170.40     39.36 o 
   5   0   6     1560.95     1533.65     40.32 o 
   6   0   6        2.07        6.26     10.68 o 
   7   0   6      487.54      466.63     31.74 o 
   8   0   6       15.62       23.78     16.13 o 
   9   0   6       12.99       15.68     17.38 o 
 -10   1   6        4.47        0.76     10.84 o 
  -9   1   6       13.46        8.19      9.91 o 
  -8   1   6      366.69      352.41     15.40 o 
  -7   1   6     1084.73     1036.03     19.97 o 
  -6   1   6      271.81      282.85      9.79 o 
  -5   1   6     2135.14     2055.14     27.06 o 
  -4   1   6      853.31      914.69     43.74 o 
  -3   1   6     3546.78     3782.99     62.81 o 
  -2   1   6       99.70       76.08      7.66 o 
  -1   1   6     2858.13     3040.71     36.46 o 
   0   1   6    21022.90    21535.49    168.61 o 
   1   1   6     8722.26     9281.94     75.80 o 
   2   1   6       10.66       14.14      2.74 o 
   3   1   6      637.14      567.14     11.26 o 
   4   1   6       33.96       15.51      3.70 o 
   5   1   6      120.11      112.37      7.17 o 
   6   1   6      450.56      469.61     15.69 o 
   7   1   6       13.93       -0.63      8.25 o 
   8   1   6      133.21      114.34     15.22 o 
   9   1   6       36.41       61.11     14.51 o 
 -10   2   6        0.66        7.29     14.65 o 
  -9   2   6       19.32       17.36      7.85 o 
  -8   2   6        2.89        2.45      6.47 o 
  -7   2   6       92.21       91.51      7.19 o 
  -6   2   6      165.93      165.37     10.06 o 
  -5   2   6        0.20        3.30      3.79 o 
  -4   2   6      456.45      454.18     14.37 o 
  -3   2   6      267.22      318.54     14.69 o 
  -2   2   6      178.16      183.19      8.41 o 
  -1   2   6     2934.82     2943.53     30.88 o 
   0   2   6     1851.18     1913.40     19.45 o 
   1   2   6      213.97      218.98      5.24 o 
   2   2   6        7.67        6.14      2.47 o 
   3   2   6      540.04      577.22     11.22 o 
   4   2   6      568.88      538.93     11.66 o 
   5   2   6       30.48       31.08      6.04 o 
   6   2   6        0.44        0.58      5.57 o 
   7   2   6        3.25       -5.98      9.68 o 
   8   2   6        6.95        1.91      9.87 o 
   9   2   6        3.03       -2.21     14.73 o 
 -10   3   6       18.52        6.63     16.05 o 
  -9   3   6        0.25       -1.00      8.92 o 
  -8   3   6      274.96      275.56     13.87 o 
  -7   3   6      164.71      156.05     10.20 o 
  -6   3   6      815.94      744.12     15.54 o 
  -5   3   6      138.77      124.40      7.51 o 
  -4   3   6      275.70      272.19     23.01 o 
  -3   3   6     1763.71     1811.00     60.45 o 
  -2   3   6      377.67      339.52     11.12 o 
  -1   3   6      222.16      230.56      7.35 o 
   0   3   6      788.13      793.38     10.72 o 
   1   3   6     2609.45     2730.18     26.66 o 
   2   3   6      126.74      152.78      5.57 o 
   3   3   6      774.42      743.31     13.77 o 
   4   3   6      184.70      183.69      7.12 o 
   5   3   6       59.20       51.87      6.86 o 
   6   3   6      169.74      177.79     11.14 o 
   7   3   6        8.83       17.25      7.45 o 
   8   3   6        7.56       12.00     15.61 o 
   9   3   6        5.15       -9.57     14.80 o 
 -10   4   6       14.45       32.03     17.60 o 
  -9   4   6      128.44      152.89     15.61 o 
  -8   4   6       76.09       60.79     11.34 o 
  -7   4   6     1644.34     1602.43     30.77 o 
  -6   4   6      648.86      626.76     15.98 o 
  -5   4   6        2.16        5.15      5.88 o 
  -4   4   6     2556.01     2435.80     41.22 o 
  -3   4   6     2340.99     2278.67     38.18 o 
  -2   4   6      776.28      840.69     13.41 o 
  -1   4   6     1074.78      992.49     14.77 o 
   0   4   6      411.14      377.31      7.62 o 
   1   4   6       91.71      109.74      3.60 o 
   2   4   6     1601.28     1486.63     17.14 o 
   3   4   6        8.54       17.08      2.98 o 
   4   4   6     1017.30     1025.02     21.05 o 
   5   4   6     1571.88     1615.69     29.49 o 
   6   4   6      159.72      160.56     10.71 o 
   7   4   6       81.62       82.30     12.36 o 
   8   4   6       20.85       46.83     18.56 o 
   9   4   6        6.62        5.89     15.98 o 
 -10   5   6        6.57       20.06     11.77 o 
  -9   5   6        0.32       -2.18      9.39 o 
  -8   5   6       29.18       14.76      9.79 o 
  -7   5   6      977.51      911.27     28.91 o 
  -6   5   6       74.11       63.55      7.33 o 
  -5   5   6      358.82      330.34      9.61 o 
  -4   5   6        9.18        9.98      3.85 o 
  -3   5   6     3499.24     3635.53     46.20 o 
  -2   5   6      649.57      600.13     13.60 o 
  -1   5   6      269.39      258.61      7.20 o 
   0   5   6     3412.68     3442.47     32.30 o 
   1   5   6       60.66       48.78      3.12 o 
   2   5   6      151.36      169.15      4.71 o 
   3   5   6      217.70      189.34     16.42 o 
   4   5   6      173.19      164.31      9.01 o 
   5   5   6      155.38      139.64     10.85 o 
   6   5   6      401.17      399.35     22.50 o 
   7   5   6        0.25       -4.25      7.87 o 
   8   5   6       39.56       15.88     18.67 o 
   9   5   6       15.14       10.68     18.34 o 
  -9   6   6        1.37       -4.63      9.17 o 
  -8   6   6        4.98        8.85     15.98 o 
  -7   6   6      415.84      336.74     19.09 o 
  -6   6   6     2472.03     2374.10     49.18 o 
  -5   6   6      333.77      323.63     10.79 o 
  -4   6   6      140.82      163.23     11.52 o 
  -3   6   6      198.40      201.46      8.57 o 
  -2   6   6     1625.83     1730.00     26.59 o 
  -1   6   6        4.93        9.74      3.21 o 
   0   6   6        5.89        3.46      2.16 o 
   1   6   6       19.34       15.86      2.34 o 
   2   6   6      181.48      173.86      5.02 o 
   3   6   6       29.45       34.69      5.64 o 
   4   6   6       11.81       10.97      4.78 o 
   5   6   6       24.98       28.18      8.67 o 
   6   6   6        0.21       -6.87      6.87 o 
   7   6   6       10.89        5.30      9.15 o 
   8   6   6       16.36       19.15     11.08 o 
  -9   7   6       41.36       30.04     20.10 o 
  -8   7   6      366.71      428.82     23.01 o 
  -7   7   6      389.86      385.96     20.51 o 
  -6   7   6      271.86      257.69     18.00 o 
  -5   7   6      397.55      415.71     20.51 o 
  -4   7   6      600.91      591.25     14.84 o 
  -3   7   6     2410.25     2418.73     35.06 o 
  -2   7   6     2135.79     2043.14     28.72 o 
  -1   7   6      237.13      256.53      7.75 o 
   0   7   6     1026.57     1005.70     19.58 o 
   1   7   6     1184.65     1100.60     14.73 o 
   2   7   6       31.14       44.09      3.79 o 
   3   7   6      881.47      895.37     28.66 o 
   4   7   6      322.33      303.97     16.30 o 
   5   7   6       57.31       86.36     12.92 o 
   6   7   6      433.48      483.39     31.63 o 
   7   7   6       10.36       19.96     12.37 o 
   8   7   6        8.68        0.42     10.41 o 
  -9   8   6       22.60       48.86     17.23 o 
  -8   8   6        0.72        9.59     12.48 o 
  -7   8   6      504.65      536.03     38.33 o 
  -6   8   6      104.64      102.00     12.50 o 
  -5   8   6       45.53       37.31     11.41 o 
  -4   8   6      800.73      784.29     15.97 o 
  -3   8   6     1633.72     1609.94     23.66 o 
  -2   8   6      721.97      683.96     17.04 o 
  -1   8   6     4601.47     4491.32     42.50 o 
   0   8   6      490.30      449.71      9.32 o 
   1   8   6     1211.72     1199.61     16.17 o 
   2   8   6     3020.70     2970.62     36.18 o 
   3   8   6      624.03      611.96     14.20 o 
   4   8   6       50.51       47.25      9.29 o 
   5   8   6      175.56      196.18     14.95 o 
   6   8   6       35.42       33.70     10.34 o 
   7   8   6      320.98      319.61     20.71 o 
   8   8   6       81.49       71.76     14.35 o 
  -9   9   6        2.87       -4.31     11.35 o 
  -8   9   6       53.69       41.69     12.18 o 
  -7   9   6      181.30      176.33     16.24 o 
  -6   9   6       74.52       76.93     14.84 o 
  -5   9   6      116.83      117.69     12.40 o 
  -4   9   6      155.74      156.89     10.29 o 
  -3   9   6      818.37      797.05     15.99 o 
  -2   9   6     1288.17     1224.21     19.72 o 
  -1   9   6      184.67      204.60      6.87 o 
   0   9   6     2902.68     2914.61     30.77 o 
   1   9   6     1371.59     1327.21     24.65 o 
   2   9   6        0.30       -1.98      3.53 o 
   3   9   6      914.73      938.77     18.52 o 
   4   9   6       27.72       24.93      8.67 o 
   5   9   6      641.86      685.11     26.34 o 
   6   9   6      213.87      208.08     16.79 o 
   7   9   6        1.24        1.20     10.27 o 
   8   9   6       29.97       35.10     12.70 o 
  -8  10   6        0.01       -6.10     10.10 o 
  -7  10   6        6.71        1.35      9.33 o 
  -6  10   6       28.86       33.14     10.67 o 
  -5  10   6      172.56      154.95     23.05 o 
  -4  10   6       67.45       73.38      8.66 o 
  -3  10   6        6.63        7.42      4.24 o 
  -2  10   6        0.00       -1.66      3.52 o 
  -1  10   6       64.86       63.25      5.59 o 
   0  10   6       74.03       74.63      4.97 o 
   1  10   6        7.47        4.20      3.82 o 
   2  10   6        0.94       -1.66      3.99 o 
   3  10   6      270.90      276.66     17.81 o 
   4  10   6      337.93      341.12     14.96 o 
   5  10   6        3.64        8.37      8.80 o 
   6  10   6       15.23       12.20     10.03 o 
   7  10   6       14.90       16.92     11.21 o 
   8  10   6        3.13       -1.03     14.65 o 
  -8  11   6       95.40      108.47     16.27 o 
  -7  11   6        5.48       13.70     10.31 o 
  -6  11   6      176.28      166.91     16.49 o 
  -5  11   6        3.49       -5.98      5.98 o 
  -4  11   6      222.41      242.62     12.76 o 
  -3  11   6      244.22      233.48     16.82 o 
  -2  11   6      471.89      485.58     11.51 o 
  -1  11   6        3.69        8.23      4.20 o 
   0  11   6       79.33       71.15      6.03 o 
   1  11   6      549.53      526.29     19.54 o 
   2  11   6      250.23      238.88     12.27 o 
   3  11   6      551.22      617.96     24.41 o 
   4  11   6      134.80      149.79     18.31 o 
   5  11   6       12.64       19.36      8.04 o 
   6  11   6       61.26       61.90     12.81 o 
   7  11   6        5.66        1.49     10.36 o 
  -8  12   6       65.49       63.09     22.20 o 
  -7  12   6      137.34      148.81     16.68 o 
  -6  12   6      262.54      265.96     18.78 o 
  -5  12   6      101.02       83.15     14.72 o 
  -4  12   6      191.57      218.68     24.90 o 
  -3  12   6      653.91      673.02     19.28 o 
  -2  12   6       85.80       94.03      8.87 o 
  -1  12   6      620.32      597.73     16.74 o 
   0  12   6      165.81      192.60     14.09 o 
   1  12   6        1.20       -4.35      4.96 o 
   2  12   6      278.61      308.44     11.62 o 
   3  12   6       40.66       41.91      6.78 o 
   4  12   6      545.72      538.23     19.62 o 
   5  12   6      233.34      199.77     13.83 o 
   6  12   6       13.78        5.50      8.14 o 
   7  12   6       56.89       60.07     14.13 o 
  -7  13   6       25.74        7.22     12.00 o 
  -6  13   6       12.79       12.56     10.78 o 
  -5  13   6        2.94        1.57      7.60 o 
  -4  13   6      383.45      362.80     16.46 o 
  -3  13   6       53.93       61.08      8.95 o 
  -2  13   6      714.30      711.98     20.75 o 
  -1  13   6        3.56        3.04      5.95 o 
   0  13   6     1833.55     1792.64     33.64 o 
   1  13   6      365.98      388.35     15.45 o 
   2  13   6        7.92        9.93      6.44 o 
   3  13   6       97.73      112.67     12.22 o 
   4  13   6       20.01       15.82      8.00 o 
   5  13   6       41.03       16.23      8.53 o 
   6  13   6       39.52       43.99     10.79 o 
  -7  14   6       24.38       36.74     18.92 o 
  -6  14   6       50.09       49.77     12.70 o 
  -5  14   6        0.88       -9.19     10.08 o 
  -4  14   6        0.87        8.23      9.34 o 
  -3  14   6       53.63       55.19     15.39 o 
  -2  14   6       26.71       38.02      8.16 o 
  -1  14   6        0.91        6.29      8.05 o 
   0  14   6       43.14       36.99      8.74 o 
   1  14   6       33.55       29.59      7.82 o 
   2  14   6        0.03        2.54      6.64 o 
   3  14   6       58.99       67.84     12.43 o 
   4  14   6       10.74        7.68      9.50 o 
   5  14   6        4.10        9.79      8.67 o 
   6  14   6        3.35       -4.71      8.48 o 
  -6  15   6       41.26       45.73     19.88 o 
  -5  15   6       22.01       20.86     12.17 o 
  -4  15   6      277.59      262.92     16.10 o 
  -3  15   6      153.83      161.19     12.81 o 
  -2  15   6      996.51      960.76     25.75 o 
  -1  15   6       46.57       34.90     10.50 o 
   0  15   6      225.83      229.22     16.28 o 
   1  15   6      455.38      472.38     18.31 o 
   2  15   6       56.16       52.62      9.41 o 
   3  15   6      105.50       99.62     20.58 o 
   4  15   6       62.64       87.68     15.72 o 
   5  15   6       31.19       45.47     13.55 o 
  -5  16   6        0.90       -2.74      8.48 o 
  -4  16   6      128.40      134.36     13.46 o 
  -3  16   6      379.06      361.08     17.88 o 
  -2  16   6        9.48        9.76      9.61 o 
  -1  16   6      480.30      457.91     24.26 o 
   0  16   6       94.49       94.82     13.90 o 
   1  16   6       35.16       53.20      9.82 o 
   2  16   6      356.93      389.94     66.79 o 
   3  16   6      103.44      123.71     20.40 o 
   4  16   6      106.36      137.56     17.58 o 
  -4  17   6      106.57      114.44     17.43 o 
  -3  17   6        1.76        6.63     11.32 o 
  -2  17   6       16.43       24.63     11.02 o 
  -1  17   6        1.29        0.18     17.01 o 
   0  17   6      201.85      228.86     19.37 o 
   1  17   6       48.22       47.73     10.05 o 
   2  17   6        1.11       -7.68     12.11 o 
   3  17   6      176.79      230.32     20.30 o 
  -3  18   6       26.63       12.34     12.27 o 
  -2  18   6        6.02       14.63     13.29 o 
  -1  18   6        0.16       -8.28     10.00 o 
   0  18   6        4.52        3.77     11.34 o 
   1  18   6        6.23       -2.65     14.73 o 
   2  18   6       26.52       17.73     12.00 o 
 -10   1   7        2.59        6.32     10.27 o 
  -9   1   7        3.87        3.93      9.44 o 
  -8   1   7       66.53       72.37      8.99 o 
  -7   1   7       86.74       92.71     10.31 o 
  -6   1   7      626.64      613.65     14.10 o 
  -5   1   7      407.63      397.98     14.82 o 
  -4   1   7        0.53        2.71      4.93 o 
  -3   1   7     8359.75     8297.32    110.23 o 
  -2   1   7      346.84      332.65     11.27 o 
  -1   1   7     1592.14     1585.62     19.93 o 
   0   1   7     8353.89     8377.89     69.40 o 
   1   1   7       74.22       63.22      3.49 o 
   2   1   7     1961.88     1926.11     27.07 o 
   3   1   7      328.37      321.27     11.26 o 
   4   1   7        0.35        1.11      3.37 o 
   5   1   7     1178.59     1224.57     20.43 o 
   6   1   7      174.05      192.57     11.37 o 
   7   1   7      213.89      204.50     27.83 o 
   8   1   7       21.04       12.50     10.47 o 
   9   1   7        2.35       -6.33     11.52 o 
 -10   2   7       74.25       74.59     20.25 o 
  -9   2   7      168.97      182.83     13.04 o 
  -8   2   7        9.22       13.33      6.75 o 
  -7   2   7     1506.44     1486.77     24.73 o 
  -6   2   7        2.42       -1.47      4.13 o 
  -5   2   7      239.76      242.33     11.92 o 
  -4   2   7     1245.31     1041.85     23.42 o 
  -3   2   7     3750.94     3835.12     57.28 o 
  -2   2   7     9619.87     9811.54    127.28 o 
  -1   2   7     7918.63     7777.63     72.99 o 
   0   2   7     1093.53     1189.18     14.21 o 
   1   2   7    14736.67    15439.77    123.48 o 
   2   2   7     3345.00     3360.96     36.43 o 
   3   2   7     1123.02     1163.33     17.63 o 
   4   2   7     3846.41     3862.96     43.18 o 
   5   2   7       68.70       79.29     13.71 o 
   6   2   7      672.37      641.45     19.13 o 
   7   2   7       60.61       68.15     22.42 o 
   8   2   7        1.75        8.25     10.69 o 
   9   2   7        2.11        0.52     16.27 o 
 -10   3   7        0.80       -7.73     14.87 o 
  -9   3   7       22.77       21.54     10.10 o 
  -8   3   7      199.18      238.30     13.97 o 
  -7   3   7       64.08       64.55      8.12 o 
  -6   3   7     2831.10     2609.77     34.06 o 
  -5   3   7      398.42      404.25     12.62 o 
  -4   3   7       23.06       24.03      5.40 o 
  -3   3   7     1861.04     1802.32     32.67 o 
  -2   3   7      718.07      665.49     20.25 o 
  -1   3   7        9.80       10.76      4.16 o 
   0   3   7     4839.83     5026.89     44.52 o 
   1   3   7      373.17      478.37      6.91 o 
   2   3   7      731.21      664.69     10.42 o 
   3   3   7      162.80      158.91      6.54 o 
   4   3   7       74.25       90.70      6.38 o 
   5   3   7      374.93      394.33     14.45 o 
   6   3   7      140.61      144.51     10.48 o 
   7   3   7        0.04        6.65      6.51 o 
   8   3   7       25.36       30.26     16.20 o 
   9   3   7       51.72       90.13     22.97 o 
 -10   4   7        0.20        9.57     11.24 o 
  -9   4   7        2.60        2.46     12.33 o 
  -8   4   7        1.52       -6.08      8.08 o 
  -7   4   7        1.96        0.44      5.85 o 
  -6   4   7       24.58       26.67      4.96 o 
  -5   4   7       15.21       17.16      4.63 o 
  -4   4   7       82.32       92.58      7.87 o 
  -3   4   7      385.30      397.51     13.57 o 
  -2   4   7        0.05        1.14      2.56 o 
  -1   4   7      141.92      147.84      9.43 o 
   0   4   7      391.84      384.44      6.62 o 
   1   4   7     2289.32     2473.58     22.46 o 
   2   4   7      433.10      512.16      9.15 o 
   3   4   7       49.77       71.56      7.30 o 
   4   4   7      323.48      318.90     12.16 o 
   5   4   7       72.00       88.17      8.24 o 
   6   4   7       41.47       44.96      7.78 o 
   7   4   7        2.66        4.43      8.31 o 
   8   4   7       18.62       42.86     17.82 o 
   9   4   7       31.73       32.25     19.88 o 
 -10   5   7       24.84       12.15     16.64 o 
  -9   5   7       23.61       15.22     10.79 o 
  -8   5   7      364.21      351.80     20.40 o 
  -7   5   7        5.21       -2.00      7.42 o 
  -6   5   7     1386.69     1335.89     26.55 o 
  -5   5   7      179.54      166.81     14.93 o 
  -4   5   7      217.88      212.63     11.04 o 
  -3   5   7     3750.02     3475.70     54.30 o 
  -2   5   7     3496.12     3518.61     38.48 o 
  -1   5   7      138.80      160.67      6.16 o 
   0   5   7      720.98      651.38     10.14 o 
   1   5   7       12.64        8.76      2.41 o 
   2   5   7     2905.66     2906.44     26.35 o 
   3   5   7     1267.53     1192.67     22.40 o 
   4   5   7        5.82        2.15      4.55 o 
   5   5   7      219.71      222.14     12.37 o 
   6   5   7       48.43       47.67     10.64 o 
   7   5   7        7.19        5.48     10.97 o 
   8   5   7       13.03       24.74     11.26 o 
  -9   6   7       84.90       87.84     14.67 o 
  -8   6   7       17.83       10.02      9.76 o 
  -7   6   7     1262.43     1258.59     35.79 o 
  -6   6   7      811.66      878.62     37.63 o 
  -5   6   7       20.27       23.45      5.37 o 
  -4   6   7     1046.21     1011.71     24.17 o 
  -3   6   7     1405.84     1497.75     25.34 o 
  -2   6   7     8298.59     8326.52     80.15 o 
  -1   6   7     2722.91     2616.04     30.56 o 
   0   6   7      186.82      203.68      6.04 o 
   1   6   7     3339.05     3095.27     29.13 o 
   2   6   7     1205.76     1204.66     14.13 o 
   3   6   7       14.18        6.15      3.70 o 
   4   6   7     1836.27     1820.88     30.97 o 
   5   6   7      132.06      141.83     13.10 o 
   6   6   7      322.07      318.52     18.60 o 
   7   6   7      142.07      141.87     15.55 o 
   8   6   7        0.64       -7.30      9.74 o 
  -9   7   7        1.77        5.59     11.09 o 
  -8   7   7        1.37       18.02     10.20 o 
  -7   7   7        7.95        5.16      8.51 o 
  -6   7   7     2214.32     2151.75     47.51 o 
  -5   7   7      575.74      567.69     21.63 o 
  -4   7   7        0.12       -2.21      3.67 o 
  -3   7   7     1215.15     1177.65     60.09 o 
  -2   7   7       18.23        9.10      3.43 o 
  -1   7   7     1576.79     1624.29     22.17 o 
   0   7   7     4343.95     4499.03     42.28 o 
   1   7   7      347.26      382.85      8.38 o 
   2   7   7     1507.87     1466.21     18.87 o 
   3   7   7     1500.19     1499.12     19.98 o 
   4   7   7      122.54      146.67     18.41 o 
   5   7   7      276.32      266.47     16.63 o 
   6   7   7        0.88        3.98      8.28 o 
   7   7   7       91.64       87.39     13.59 o 
   8   7   7       25.91       52.08     28.06 o 
  -9   8   7       18.36        7.34     10.84 o 
  -8   8   7       61.79       67.79     13.53 o 
  -7   8   7       25.54       29.42     10.70 o 
  -6   8   7        5.82        2.88      7.99 o 
  -5   8   7        5.13        4.39      7.26 o 
  -4   8   7       82.22       80.80      6.43 o 
  -3   8   7        0.85        0.60      4.69 o 
  -2   8   7      165.95      171.58      8.55 o 
  -1   8   7       47.70       49.78      4.16 o 
   0   8   7      186.53      187.74      6.56 o 
   1   8   7      224.32      214.87      6.83 o 
   2   8   7        2.02        0.86      3.69 o 
   3   8   7       12.95       18.82      6.48 o 
   4   8   7       88.66       92.21     11.17 o 
   5   8   7       60.11       69.22     11.61 o 
   6   8   7       56.01       78.98     12.77 o 
   7   8   7        4.92       -6.50      9.93 o 
   8   8   7        2.37       -2.70     10.88 o 
  -9   9   7        1.04       -5.43     10.44 o 
  -8   9   7       34.42       39.73     22.16 o 
  -7   9   7       66.74       57.39     12.20 o 
  -6   9   7      344.07      331.40     37.66 o 
  -5   9   7        9.63        8.76      7.17 o 
  -4   9   7       92.03       94.60     13.98 o 
  -3   9   7     1297.80     1263.60     31.73 o 
  -2   9   7      852.42      858.56     19.15 o 
  -1   9   7      414.95      421.91      9.75 o 
   0   9   7     1545.02     1512.33     22.16 o 
   1   9   7     1310.76     1272.90     20.94 o 
   2   9   7      558.63      535.00     13.41 o 
   3   9   7     1484.99     1457.35     28.77 o 
   4   9   7       17.23       13.45      6.08 o 
   5   9   7      284.15      307.10     21.21 o 
   6   9   7       39.34       63.89     20.69 o 
   7   9   7        1.69        0.82     10.19 o 
   8   9   7        1.47       -0.37     15.98 o 
  -8  10   7        0.38        2.86     12.19 o 
  -7  10   7      243.86      280.40     19.97 o 
  -6  10   7       71.74       70.19     12.20 o 
  -5  10   7      199.99      204.36     15.23 o 
  -4  10   7      912.60      901.38     22.93 o 
  -3  10   7      572.29      539.93     13.82 o 
  -2  10   7     1251.35     1224.67     20.67 o 
  -1  10   7      876.96      865.13     18.61 o 
   0  10   7       75.52       71.69      5.11 o 
   1  10   7     3164.29     3158.37     39.09 o 
   2  10   7      657.31      657.74     15.41 o 
   3  10   7       29.11       22.35      7.19 o 
   4  10   7      730.10      736.78     21.54 o 
   5  10   7      166.63      142.85     11.83 o 
   6  10   7       90.30       99.27     14.46 o 
   7  10   7       98.55      113.21     16.36 o 
  -8  11   7       39.03       23.78     12.33 o 
  -7  11   7        5.50       -8.79      9.13 o 
  -6  11   7      459.30      484.42     27.94 o 
  -5  11   7       40.06       41.82     10.23 o 
  -4  11   7        7.70       12.40      6.59 o 
  -3  11   7      673.11      723.51     19.91 o 
  -2  11   7      349.48      348.95     14.07 o 
  -1  11   7      161.65      151.73      7.87 o 
   0  11   7       22.49       23.21      5.67 o 
   1  11   7      975.62      914.98     18.36 o 
   2  11   7      274.45      255.95     12.33 o 
   3  11   7      183.61      193.52     11.98 o 
   4  11   7      147.85      140.42     11.31 o 
   5  11   7       42.94       49.66      9.37 o 
   6  11   7       40.58       31.72      9.52 o 
   7  11   7        7.01        2.09     10.99 o 
  -8  12   7       23.62        7.44     18.41 o 
  -7  12   7        2.13       12.01     11.26 o 
  -6  12   7        0.55       -9.76      9.76 o 
  -5  12   7       17.90       16.42      8.22 o 
  -4  12   7      111.73       86.35      9.82 o 
  -3  12   7       29.07       23.42      9.08 o 
  -2  12   7       44.10       43.88      6.16 o 
  -1  12   7        0.62        1.69      5.13 o 
   0  12   7       22.26       31.57      6.62 o 
   1  12   7      201.05      193.43     11.19 o 
   2  12   7       27.61       20.30      5.74 o 
   3  12   7      166.76      182.25     12.10 o 
   4  12   7        4.00        0.30      9.01 o 
   5  12   7        2.13        0.83      7.37 o 
   6  12   7        7.64       11.47      8.55 o 
   7  12   7        4.08       -5.96     17.75 o 
  -7  13   7        9.18        6.04     11.15 o 
  -6  13   7       79.50       79.63     13.98 o 
  -5  13   7      130.88      134.98     12.80 o 
  -4  13   7      103.46      104.62     14.13 o 
  -3  13   7      506.86      527.79     18.91 o 
  -2  13   7      282.04      268.70     13.39 o 
  -1  13   7       73.22       61.66      8.21 o 
   0  13   7      125.71      163.64     10.95 o 
   1  13   7      124.57      122.99     10.15 o 
   2  13   7      127.68      139.22     15.17 o 
   3  13   7       94.14      119.89     11.12 o 
   4  13   7        6.08        9.51      7.82 o 
   5  13   7       53.29       62.22     12.15 o 
   6  13   7       65.05       56.03     11.48 o 
  -7  14   7      173.54      223.04     29.75 o 
  -6  14   7       68.28       76.96     14.41 o 
  -5  14   7      177.87      169.56     21.13 o 
  -4  14   7      490.02      473.70     23.96 o 
  -3  14   7      114.64      115.13     11.24 o 
  -2  14   7      330.84      313.54     15.03 o 
  -1  14   7       89.01      100.70     10.00 o 
   0  14   7       88.06       73.30      9.35 o 
   1  14   7      887.79      910.63     32.21 o 
   2  14   7      385.83      427.02     22.19 o 
   3  14   7       95.44       88.07     13.63 o 
   4  14   7      182.51      180.39     17.52 o 
   5  14   7      118.54      126.74     13.21 o 
   6  14   7       10.92        0.32     21.80 o 
  -6  15   7      150.78      163.99     26.80 o 
  -5  15   7        5.06       -8.21      9.83 o 
  -4  15   7        8.43        0.91      7.95 o 
  -3  15   7      380.60      379.72     17.62 o 
  -2  15   7       29.89       23.10     10.05 o 
  -1  15   7      366.88      382.28     21.54 o 
   0  15   7      368.64      357.21     16.40 o 
   1  15   7        0.11       -6.20      6.20 o 
   2  15   7        1.55      -13.48     13.48 o 
   3  15   7      162.97      176.04     23.38 o 
   4  15   7        0.06       -1.10     10.06 o 
   5  15   7      125.34      126.95     17.54 o 
  -5  16   7        0.02        7.81      9.60 o 
  -4  16   7        0.18        2.58      8.42 o 
  -3  16   7       33.73       30.68      9.28 o 
  -2  16   7        2.72        3.42      9.42 o 
  -1  16   7        0.51        1.85      9.00 o 
   0  16   7       50.92       56.42     12.76 o 
   1  16   7       58.53       42.39     15.79 o 
   2  16   7       16.69       14.85     10.86 o 
   3  16   7       16.81       -0.94     10.70 o 
   4  16   7        9.88        9.17     11.17 o 
  -4  17   7        2.39        5.03      9.18 o 
  -3  17   7      218.64      224.56     38.29 o 
  -2  17   7      152.93      172.29     17.66 o 
  -1  17   7       53.93       37.86     12.40 o 
   0  17   7       43.57       45.17     12.59 o 
   1  17   7       89.92       89.61     14.50 o 
   2  17   7        4.13       15.06     11.34 o 
   3  17   7       66.16       51.15     14.42 o 
  -3  18   7       71.89       89.10     23.56 o 
  -2  18   7       32.96       33.50     12.59 o 
  -1  18   7       93.78      108.83     18.96 o 
   0  18   7        2.07        6.92     15.83 o 
   1  18   7       74.12       85.86     24.01 o 
   2  18   7       17.01       -7.66     14.36 o 
 -10   0   8      137.82      131.37     22.75 o 
  -9   0   8       29.82       21.65     15.17 o 
  -8   0   8      655.41      653.39     24.25 o 
  -7   0   8      918.84      910.11     44.66 o 
  -6   0   8      162.79      168.03     11.71 o 
  -5   0   8     2045.76     1966.88     52.94 o 
  -4   0   8     4718.28     4495.59     95.65 o 
  -3   0   8      656.34      810.14     28.13 o 
  -2   0   8    13271.61    13298.13    239.76 o 
  -1   0   8     3438.67     3362.28     51.39 o 
   0   0   8     8888.79     8735.30    116.34 o 
   1   0   8    28332.06    29138.71    360.43 o 
   2   0   8       38.03       32.85      2.96 o 
   3   0   8     2324.79     2342.65     88.10 o 
   4   0   8     3789.24     3577.45     88.14 o 
   5   0   8     1180.07     1086.72     27.71 o 
   6   0   8      522.09      557.42     33.87 o 
   7   0   8       15.88       15.83     15.32 o 
   8   0   8        7.90       11.71     16.05 o 
   9   0   8       98.01      105.89     24.23 o 
 -10   1   8        2.37        0.74     10.13 o 
  -9   1   8       69.83       82.80     13.43 o 
  -8   1   8      147.63      146.38      9.58 o 
  -7   1   8      126.98      122.71      8.17 o 
  -6   1   8      970.61      942.53     28.88 o 
  -5   1   8       65.30       70.99      7.90 o 
  -4   1   8      841.88      804.17     20.80 o 
  -3   1   8     2706.10     2761.27     45.24 o 
  -2   1   8       64.81       54.22     13.48 o 
  -1   1   8     3573.59     3562.60     38.07 o 
   0   1   8     8361.04     8329.34     78.78 o 
   1   1   8     1854.77     2034.30     21.36 o 
   2   1   8     2623.59     2536.86     25.86 o 
   3   1   8      398.73      394.96     10.25 o 
   4   1   8      170.42      171.25      9.38 o 
   5   1   8     2244.64     2296.61     37.44 o 
   6   1   8        0.21       -2.49      5.70 o 
   7   1   8       55.69       40.87     11.98 o 
   8   1   8       26.47       28.65     12.74 o 
   9   1   8        1.38        2.70     12.35 o 
 -10   2   8        0.02        6.26     14.58 o 
  -9   2   8        0.24        2.73      7.51 o 
  -8   2   8       28.19       28.75     11.33 o 
  -7   2   8        9.54        3.81      4.94 o 
  -6   2   8      211.99      217.77      9.68 o 
  -5   2   8      177.12      158.63     10.58 o 
  -4   2   8      137.76      137.64      9.17 o 
  -3   2   8       78.73      101.67      7.73 o 
  -2   2   8      128.77      159.17      8.67 o 
  -1   2   8     4717.91     4948.27     57.75 o 
   0   2   8     1746.30     1837.92     20.11 o 
   1   2   8       53.95       49.00      4.48 o 
   2   2   8      332.33      326.70      9.52 o 
   3   2   8      165.01      179.36     10.26 o 
   4   2   8      137.93      150.34     12.88 o 
   5   2   8      166.04      187.24     10.96 o 
   6   2   8       28.78       36.72      7.81 o 
   7   2   8        2.95        0.68      8.85 o 
   8   2   8        8.06      -10.54     10.54 o 
   9   2   8        0.90       -1.55     16.79 o 
 -10   3   8        1.47        6.04     16.35 o 
  -9   3   8       32.57       40.68     16.86 o 
  -8   3   8       22.40       31.62      8.20 o 
  -7   3   8      148.82      152.36      9.40 o 
  -6   3   8      196.01      217.03      9.05 o 
  -5   3   8       53.84       49.71      7.19 o 
  -4   3   8       10.43       20.61     12.89 o 
  -3   3   8     1137.60     1072.33     24.01 o 
  -2   3   8      764.95      783.19     19.18 o 
  -1   3   8      162.15      143.39      5.72 o 
   0   3   8     6047.11     6278.55     54.85 o 
   1   3   8      221.81      249.25      6.50 o 
   2   3   8     3219.45     3215.21     31.69 o 
   3   3   8     1275.62     1256.56     21.50 o 
   4   3   8       25.25       23.73      5.86 o 
   5   3   8     1789.81     1883.68     33.77 o 
   6   3   8        8.04        3.67      6.63 o 
   7   3   8        1.84        6.38      9.73 o 
   8   3   8        3.02        9.65     16.64 o 
   9   3   8        0.24       -5.08     19.07 o 
 -10   4   8       76.77       98.02     21.43 o 
  -9   4   8       22.41       34.77     11.64 o 
  -8   4   8      318.77      282.73     22.35 o 
  -7   4   8      169.20      164.68     10.81 o 
  -6   4   8      476.91      465.27     12.96 o 
  -5   4   8      457.24      453.48     21.83 o 
  -4   4   8     1405.56     1263.50     27.84 o 
  -3   4   8      156.49      202.09     10.37 o 
  -2   4   8     6656.87     6737.53     66.30 o 
  -1   4   8     1844.13     1823.77     23.25 o 
   0   4   8        6.39        4.75      2.55 o 
   1   4   8     4528.25     4432.77     36.80 o 
   2   4   8      173.59      206.32      6.97 o 
   3   4   8      665.36      652.33     12.93 o 
   4   4   8     2353.11     2262.87     36.33 o 
   5   4   8      277.16      266.05     12.69 o 
   6   4   8      608.57      611.95     19.52 o 
   7   4   8       54.44       46.46     11.73 o 
   8   4   8        0.19      -12.89     12.89 o 
  -9   5   8      102.82      130.78     15.88 o 
  -8   5   8      321.82      323.04     19.92 o 
  -7   5   8       14.84       15.08      9.02 o 
  -6   5   8       95.66       91.70      6.80 o 
  -5   5   8       54.87       47.56      6.15 o 
  -4   5   8      429.93      436.85     15.65 o 
  -3   5   8     2389.97     2514.79     43.51 o 
  -2   5   8      696.14      750.31     13.95 o 
  -1   5   8      106.19       81.82      5.03 o 
   0   5   8     1604.93     1493.55     17.64 o 
   1   5   8      205.25      212.63      5.44 o 
   2   5   8       64.08       47.43      3.26 o 
   3   5   8       33.54       33.94      5.32 o 
   4   5   8        0.84       -0.43      5.01 o 
   5   5   8     1053.49     1118.04     25.16 o 
   6   5   8       41.94       59.58     18.63 o 
   7   5   8       13.22       23.40     10.86 o 
   8   5   8       47.89       82.10     22.75 o 
  -9   6   8       34.61        2.40     13.48 o 
  -8   6   8       46.40       33.96     19.73 o 
  -7   6   8       74.39       58.53     11.60 o 
  -6   6   8       21.74       28.73      9.68 o 
  -5   6   8       15.47       14.05      5.24 o 
  -4   6   8       11.70       10.62      5.45 o 
  -3   6   8       60.25       53.17      5.93 o 
  -2   6   8      566.72      624.63     15.32 o 
  -1   6   8      730.67      807.63     14.40 o 
   0   6   8      306.31      334.78      8.41 o 
   1   6   8       11.93       20.85      2.77 o 
   2   6   8      646.96      728.07     15.50 o 
   3   6   8       83.89       79.67      6.02 o 
   4   6   8        2.11       -3.18      4.88 o 
   5   6   8      152.24      152.35     13.68 o 
   6   6   8       10.92        5.94      8.36 o 
   7   6   8        0.21       -4.83      9.16 o 
   8   6   8        6.54        5.99     18.96 o 
  -9   7   8      184.84      195.36     18.78 o 
  -8   7   8       78.52       83.57     13.57 o 
  -7   7   8      306.82      320.73     19.52 o 
  -6   7   8      201.52      165.39     16.72 o 
  -5   7   8       84.74       78.23     11.84 o 
  -4   7   8        5.69        8.39      5.49 o 
  -3   7   8     1168.81     1093.25     21.79 o 
  -2   7   8      128.82      122.25      6.41 o 
  -1   7   8      189.11      171.86      8.45 o 
   0   7   8     1848.41     1822.30     21.50 o 
   1   7   8      105.63      105.57      5.04 o 
   2   7   8     3634.66     3635.12     42.07 o 
   3   7   8      723.24      687.95     15.00 o 
   4   7   8       30.36       17.26      6.19 o 
   5   7   8      251.28      300.78     18.04 o 
   6   7   8       68.48       51.48     11.60 o 
   7   7   8       97.20      112.93     15.38 o 
   8   7   8       21.79       55.12     13.90 o 
  -9   8   8       92.18       91.94     15.62 o 
  -8   8   8       41.59       52.97     13.00 o 
  -7   8   8      605.43      626.73     26.60 o 
  -6   8   8        0.53       -6.56      7.43 o 
  -5   8   8     1224.01     1262.18     43.48 o 
  -4   8   8      567.67      546.69     14.08 o 
  -3   8   8     1660.27     1627.58     24.36 o 
  -2   8   8     8791.29     8726.09     85.50 o 
  -1   8   8     1345.15     1235.18     17.37 o 
   0   8   8      811.99      793.71     15.60 o 
   1   8   8     6291.28     6321.10     63.50 o 
   2   8   8       10.64        6.91      5.17 o 
   3   8   8      517.20      527.75     21.09 o 
   4   8   8     1319.17     1266.23     31.85 o 
   5   8   8      236.01      244.04     30.96 o 
   6   8   8      618.04      632.58     27.28 o 
   7   8   8       30.45       46.75     12.65 o 
   8   8   8        0.18       -1.99     14.58 o 
  -9   9   8       33.67       49.26     20.47 o 
  -8   9   8       74.17       95.99     15.33 o 
  -7   9   8       18.49       11.66      9.62 o 
  -6   9   8      733.96      806.67     54.71 o 
  -5   9   8       75.84       56.29     10.25 o 
  -4   9   8      346.62      347.38     14.66 o 
  -3   9   8     1212.68     1227.64     26.05 o 
  -2   9   8        2.42        3.52      3.95 o 
  -1   9   8     2639.82     2579.88     29.06 o 
   0   9   8     1335.34     1274.77     28.28 o 
   1   9   8     1216.69     1182.98     28.31 o 
   2   9   8      402.66      430.90     18.24 o 
   3   9   8      189.16      187.07     11.11 o 
   4   9   8        0.65       -0.53      5.96 o 
   5   9   8      637.33      675.75     21.50 o 
   6   9   8        1.81        2.11      9.81 o 
   7   9   8       29.16       39.83     12.94 o 
  -8  10   8       14.85       -9.80     10.40 o 
  -7  10   8       51.02       60.05     13.04 o 
  -6  10   8        0.18       -8.30      8.36 o 
  -5  10   8       48.35       33.53      9.61 o 
  -4  10   8        8.20        8.58      6.30 o 
  -3  10   8        8.61       10.73      4.72 o 
  -2  10   8      361.43      390.22     13.93 o 
  -1  10   8      189.85      203.84      9.44 o 
   0  10   8      124.26      114.39      6.17 o 
   1  10   8      774.77      777.35     16.45 o 
   2  10   8      303.70      292.18     16.00 o 
   3  10   8       35.93       29.41      7.14 o 
   4  10   8        2.69        1.18      6.48 o 
   5  10   8      159.09      175.56     13.16 o 
   6  10   8        2.19       -1.00      9.52 o 
   7  10   8        1.60        1.02     10.91 o 
  -8  11   8       24.52       26.78     13.09 o 
  -7  11   8       14.70       12.38     10.52 o 
  -6  11   8       11.01       25.34     14.62 o 
  -5  11   8       61.16       63.85     18.59 o 
  -4  11   8        5.73        6.42      6.65 o 
  -3  11   8      857.84      846.25     21.75 o 
  -2  11   8      138.39      150.68      9.03 o 
  -1  11   8      763.58      754.73     16.47 o 
   0  11   8     1547.54     1573.88     31.40 o 
   1  11   8        7.27        7.63      4.66 o 
   2  11   8      437.55      417.82     15.82 o 
   3  11   8       24.29       31.56      7.55 o 
   4  11   8       25.00        8.80      7.09 o 
   5  11   8      285.98      295.40     29.65 o 
   6  11   8       26.30       35.33     12.19 o 
   7  11   8        1.35        4.11     12.38 o 
  -7  12   8      158.35      154.50     17.57 o 
  -6  12   8       13.36       10.47      9.66 o 
  -5  12   8      503.71      527.39     20.07 o 
  -4  12   8      229.82      260.34     14.12 o 
  -3  12   8       92.64       82.74      9.00 o 
  -2  12   8     1170.62     1186.02     22.31 o 
  -1  12   8      805.14      821.94     17.93 o 
   0  12   8       20.51       24.19      6.41 o 
   1  12   8      113.94      137.48     23.71 o 
   2  12   8      415.06      411.35     16.36 o 
   3  12   8       15.44       16.42      7.17 o 
   4  12   8      405.82      406.91     41.12 o 
   5  12   8        0.88        4.36      7.88 o 
   6  12   8      169.41      166.91     42.49 o 
  -7  13   8        2.81        6.30     11.27 o 
  -6  13   8       99.80      115.39     15.95 o 
  -5  13   8       28.51       33.41      9.30 o 
  -4  13   8      192.24      165.48     12.59 o 
  -3  13   8       69.32       82.43      9.95 o 
  -2  13   8       32.78       30.60     10.08 o 
  -1  13   8       39.59       41.90      7.37 o 
   0  13   8        6.00        8.41      6.69 o 
   1  13   8       39.92       44.04     10.06 o 
   2  13   8       15.05       16.72      9.37 o 
   3  13   8      259.90      268.34     15.00 o 
   4  13   8        0.45        0.89      7.64 o 
   5  13   8      177.49      193.42     15.03 o 
   6  13   8        7.25        5.10      9.20 o 
  -6  14   8        4.29       -7.75     17.45 o 
  -5  14   8        0.94       -0.96     10.64 o 
  -4  14   8       13.40        8.24     13.59 o 
  -3  14   8       46.05       60.81      9.61 o 
  -2  14   8      246.42      255.39     13.83 o 
  -1  14   8       75.22       67.09     11.16 o 
   0  14   8       14.99        5.10      6.77 o 
   1  14   8       12.75       16.99      9.18 o 
   2  14   8       65.57       79.52     13.23 o 
   3  14   8       19.58       19.87     10.34 o 
   4  14   8        6.58        4.04     10.69 o 
   5  14   8       14.60        0.66      8.42 o 
  -6  15   8       64.61       76.36     22.97 o 
  -5  15   8       12.63        3.89     16.83 o 
  -4  15   8      121.11      112.15     12.26 o 
  -3  15   8       10.83       25.24      8.74 o 
  -2  15   8      116.99      135.58     15.29 o 
  -1  15   8      237.19      219.31     17.19 o 
   0  15   8      254.15      255.87     16.32 o 
   1  15   8        1.54       -4.17      9.04 o 
   2  15   8       69.47      113.51     33.06 o 
   3  15   8      118.46      159.31     28.61 o 
   4  15   8        0.07        0.02     10.72 o 
   5  15   8       87.52       88.58     22.39 o 
  -5  16   8      271.73      278.89     18.17 o 
  -4  16   8       95.45       96.58     12.43 o 
  -3  16   8      108.21       87.17     28.09 o 
  -2  16   8      434.33      502.83     30.89 o 
  -1  16   8      109.94      135.15     15.62 o 
   0  16   8      215.72      214.58     17.71 o 
   1  16   8      322.57      357.56     54.23 o 
   2  16   8       45.41       13.34     10.78 o 
   3  16   8       11.87       27.18     12.21 o 
   4  16   8      158.56      171.57     23.75 o 
  -4  17   8        3.88       -0.75     11.01 o 
  -3  17   8      241.10      251.64     21.32 o 
  -2  17   8        7.55       -1.53     10.35 o 
  -1  17   8      146.14      133.12     16.26 o 
   0  17   8       31.48       40.50     18.48 o 
   1  17   8       43.46       57.42     13.97 o 
   2  17   8       20.78       16.24     17.53 o 
   3  17   8        1.16       13.36     12.73 o 
  -2  18   8        0.68       -4.27     14.65 o 
  -1  18   8       43.80       23.12     19.73 o 
   0  18   8        0.57      -15.54     15.54 o 
   1  18   8        0.33        4.42     16.86 o 
 -10   1   9       10.37        8.59     11.48 o 
  -9   1   9      335.13      354.60     16.81 o 
  -8   1   9      184.43      168.74     10.03 o 
  -7   1   9      309.39      294.72     15.51 o 
  -6   1   9      126.74      126.58     10.85 o 
  -5   1   9       19.02       15.12     14.62 o 
  -4   1   9      732.47      692.98     19.95 o 
  -3   1   9     1102.36      986.58     23.20 o 
  -2   1   9      168.34      139.21     10.38 o 
  -1   1   9     8094.43     8252.11     79.13 o 
   0   1   9     4018.91     4251.17     45.05 o 
   1   1   9      979.79      977.83     12.96 o 
   2   1   9     2040.66     1882.40     21.53 o 
   3   1   9       10.21        5.61      3.59 o 
   4   1   9       25.95       21.89      5.91 o 
   5   1   9      344.77      357.04     27.08 o 
   6   1   9        2.62       -4.19     11.56 o 
   7   1   9       31.21       38.87     11.75 o 
   8   1   9       44.38       50.03     14.52 o 
 -10   2   9       37.81       46.46     19.66 o 
  -9   2   9       45.46       54.81      9.69 o 
  -8   2   9      646.36      640.70     23.24 o 
  -7   2   9       70.75       76.93      7.28 o 
  -6   2   9      534.80      478.88     41.01 o 
  -5   2   9      912.03      911.24     24.25 o 
  -4   2   9      692.73      700.11     20.19 o 
  -3   2   9      975.89      834.48     21.11 o 
  -2   2   9     2495.06     2390.47     40.85 o 
  -1   2   9     1809.82     1951.26     25.03 o 
   0   2   9     3393.20     3302.72     32.27 o 
   1   2   9     5465.62     5504.95     68.20 o 
   2   2   9       61.24       79.90      4.23 o 
   3   2   9     1381.29     1281.62     20.12 o 
   4   2   9      733.31      740.75     15.40 o 
   5   2   9      302.65      330.39     14.29 o 
   6   2   9      381.19      420.04     16.55 o 
   7   2   9       18.99       28.31     27.10 o 
   8   2   9       61.56       67.90     14.93 o 
 -10   3   9        7.89      -13.99     13.99 o 
  -9   3   9       76.52       68.68     30.60 o 
  -8   3   9        5.62       10.45      6.94 o 
  -7   3   9      144.39      157.13      9.05 o 
  -6   3   9      101.65       97.21      8.43 o 
  -5   3   9        5.57        3.20      8.25 o 
  -4   3   9     2827.11     2683.51     88.51 o 
  -3   3   9     1215.62     1144.09     30.74 o 
  -2   3   9      265.37      242.22     12.52 o 
  -1   3   9     2468.07     2447.94     29.11 o 
   0   3   9      227.90      243.32      8.99 o 
   1   3   9     1455.14     1429.39     19.45 o 
   2   3   9      850.88      766.30     13.70 o 
   3   3   9       54.90       60.34      5.33 o 
   4   3   9      294.84      296.47     12.72 o 
   5   3   9     1391.22     1412.04     28.82 o 
   6   3   9      224.58      259.43     13.67 o 
   7   3   9      403.51      431.80     34.90 o 
   8   3   9       29.37       27.69     18.48 o 
  -9   4   9        3.92        9.94     10.49 o 
  -8   4   9       24.73       25.76     10.07 o 
  -7   4   9        4.06        5.06      6.10 o 
  -6   4   9       22.20       27.19      6.27 o 
  -5   4   9        0.94        9.09      6.81 o 
  -4   4   9        3.89        7.73      5.01 o 
  -3   4   9      159.61      160.72      9.84 o 
  -2   4   9        0.14        3.62      3.08 o 
  -1   4   9      118.97      145.70      6.23 o 
   0   4   9      134.15      168.49      5.12 o 
   1   4   9       51.36       65.32      4.98 o 
   2   4   9        4.28       10.46      2.92 o 
   3   4   9      173.53      163.30      6.36 o 
   4   4   9       12.79       11.60      5.63 o 
   5   4   9       47.46       35.08      7.66 o 
   6   4   9      116.88      114.28     16.17 o 
   7   4   9        9.28       -0.98      9.51 o 
   8   4   9        2.63        1.33     16.20 o 
  -9   5   9       65.49       78.32     14.02 o 
  -8   5   9       78.52       76.54     13.07 o 
  -7   5   9      687.46      689.55     25.95 o 
  -6   5   9      141.42      131.17      9.53 o 
  -5   5   9       10.22       11.75      6.39 o 
  -4   5   9      314.22      326.90     14.43 o 
  -3   5   9       71.74       61.68     11.82 o 
  -2   5   9      888.53      861.24     15.68 o 
  -1   5   9     2478.07     2436.80     29.84 o 
   0   5   9     1602.10     1634.48     19.17 o 
   1   5   9      532.81      524.27     10.17 o 
   2   5   9     1362.54     1294.82     17.39 o 
   3   5   9        1.36        5.25      3.79 o 
   4   5   9      130.81      126.79      9.24 o 
   5   5   9      329.57      343.98     21.25 o 
   6   5   9      275.02      321.93     33.03 o 
   7   5   9      314.09      319.90     24.15 o 
   8   5   9       46.62       54.27     21.06 o 
  -9   6   9       47.90       68.21     33.21 o 
  -8   6   9      675.05      675.82     27.94 o 
  -7   6   9        6.24        4.92      8.65 o 
  -6   6   9      786.05      848.78     29.20 o 
  -5   6   9     1217.88     1213.41     29.50 o 
  -4   6   9      247.61      235.37     14.43 o 
  -3   6   9      856.55      846.08     19.03 o 
  -2   6   9     1554.14     1470.82     22.95 o 
  -1   6   9       59.81       73.29      6.47 o 
   0   6   9     1936.35     1913.10     22.03 o 
   1   6   9     2210.36     2234.52     25.22 o 
   2   6   9     2069.47     2124.39     28.57 o 
   3   6   9     1211.36     1147.16     19.91 o 
   4   6   9      659.12      647.73     18.41 o 
   5   6   9      103.71      133.94     15.68 o 
   6   6   9      161.05      212.84     38.66 o 
   7   6   9       11.56        7.00     10.90 o 
   8   6   9       29.44       20.84     19.07 o 
  -9   7   9       70.43       78.29     15.29 o 
  -8   7   9       97.11       86.97     13.95 o 
  -7   7   9      158.87      150.75     20.65 o 
  -6   7   9      636.08      655.92     25.46 o 
  -5   7   9       72.12       69.87      7.62 o 
  -4   7   9      925.82      909.09     24.71 o 
  -3   7   9       81.87       80.64     15.54 o 
  -2   7   9     1204.05     1159.21     20.50 o 
  -1   7   9     4370.74     4231.90     46.71 o 
   0   7   9      427.63      444.49     19.42 o 
   1   7   9     1266.72     1304.45     20.20 o 
   2   7   9      729.88      703.72     22.31 o 
   3   7   9        5.76        2.47      4.94 o 
   4   7   9       80.32       92.20      9.95 o 
   5   7   9      477.47      498.47     35.60 o 
   6   7   9       67.26       81.22     13.40 o 
   7   7   9       31.88       29.38     12.23 o 
   8   7   9        5.46        7.36     15.24 o 
  -9   8   9       17.92        1.19     14.84 o 
  -8   8   9       24.22       21.92     10.91 o 
  -7   8   9        7.20       -0.22     10.57 o 
  -6   8   9       14.23        3.63     15.43 o 
  -5   8   9      155.04      172.71     14.03 o 
  -4   8   9       76.77       67.10      8.96 o 
  -3   8   9        0.19        0.37      4.56 o 
  -2   8   9       86.72      101.98     10.10 o 
  -1   8   9      896.30      878.09     14.60 o 
   0   8   9       19.97       14.86      3.64 o 
   1   8   9      344.21      330.04     10.33 o 
   2   8   9        0.55       -4.44      4.44 o 
   3   8   9      196.91      196.75     11.31 o 
   4   8   9        1.47        1.81      5.82 o 
   5   8   9       16.51       15.99     12.55 o 
   6   8   9      133.18      123.38     15.43 o 
   7   8   9        0.12       -0.29     11.00 o 
  -8   9   9        0.48       -4.77      9.85 o 
  -7   9   9       98.39       88.74     13.88 o 
  -6   9   9       16.64       12.86      9.44 o 
  -5   9   9        0.16       10.33      9.72 o 
  -4   9   9      182.23      206.28     10.92 o 
  -3   9   9       29.83       24.97      6.67 o 
  -2   9   9      433.19      422.66     16.99 o 
  -1   9   9     1059.51      983.97     15.92 o 
   0   9   9      804.24      786.15     13.94 o 
   1   9   9      342.16      341.86     21.51 o 
   2   9   9      531.92      543.76     16.88 o 
   3   9   9       19.45       14.46      6.44 o 
   4   9   9       32.38       28.14      7.70 o 
   5   9   9      483.11      523.07     35.20 o 
   6   9   9        6.37       -4.45      9.37 o 
   7   9   9        9.02        3.01     11.12 o 
  -8  10   9      138.43      144.18     36.71 o 
  -7  10   9      104.91      123.88     15.47 o 
  -6  10   9      103.29      119.38     14.13 o 
  -5  10   9      744.03      755.15     27.15 o 
  -4  10   9      109.03      115.79     10.21 o 
  -3  10   9      537.10      551.31     17.35 o 
  -2  10   9     1004.89     1013.74     25.41 o 
  -1  10   9        2.06       -1.68      3.54 o 
   0  10   9      814.52      787.28     19.85 o 
   1  10   9      225.22      204.99     21.02 o 
   2  10   9      502.82      490.81     16.63 o 
   3  10   9      177.08      185.75     12.21 o 
   4  10   9      539.14      519.18     19.50 o 
   5  10   9       31.48       10.17     10.06 o 
   6  10   9      244.75      292.89     43.48 o 
   7  10   9       13.04       -0.38     11.24 o 
  -8  11   9        3.69        8.77     12.28 o 
  -7  11   9      115.90      139.34     17.19 o 
  -6  11   9      293.71      302.66     20.20 o 
  -5  11   9       13.51        2.49      8.28 o 
  -4  11   9      172.86      196.56     12.73 o 
  -3  11   9      178.28      185.71     11.06 o 
  -2  11   9       13.05        6.21      4.81 o 
  -1  11   9     1348.96     1351.90     24.49 o 
   0  11   9      306.99      306.77     12.91 o 
   1  11   9        4.11       11.13      6.02 o 
   2  11   9      181.93      181.94     11.58 o 
   3  11   9       12.98        7.14      6.84 o 
   4  11   9      276.98      290.96     15.59 o 
   5  11   9       91.97       94.47     16.68 o 
   6  11   9      155.66      158.37     34.98 o 
  -7  12   9        0.16        7.58     11.27 o 
  -6  12   9        0.08       -8.16      8.16 o 
  -5  12   9        0.31       -5.97      8.71 o 
  -4  12   9       16.17        7.52      6.97 o 
  -3  12   9        8.78        7.15      6.33 o 
  -2  12   9        7.74        8.21      5.17 o 
  -1  12   9      115.46      119.87      8.07 o 
   0  12   9       12.05        3.94      7.36 o 
   1  12   9        8.66        5.79      7.49 o 
   2  12   9        5.48       20.04      7.20 o 
   3  12   9       30.35       31.62     12.09 o 
   4  12   9        4.83       12.62      8.15 o 
   5  12   9       25.64       15.41      9.49 o 
   6  12   9       14.10       26.85     12.23 o 
  -7  13   9      140.23      172.36     19.45 o 
  -6  13   9       22.56       27.47     12.33 o 
  -5  13   9       65.61       61.73     10.76 o 
  -4  13   9      470.09      492.47     24.66 o 
  -3  13   9      482.88      467.20     18.85 o 
  -2  13   9       25.41       13.49      5.83 o 
  -1  13   9       27.40       25.05      7.16 o 
   0  13   9        0.43        2.52      7.78 o 
   1  13   9      229.19      238.28     16.90 o 
   2  13   9      191.17      250.66     36.27 o 
   3  13   9       19.31       18.85     11.30 o 
   4  13   9       37.52       49.56     10.02 o 
   5  13   9       72.32       86.12     12.37 o 
  -6  14   9       91.89      132.68     17.46 o 
  -5  14   9      376.08      397.57     24.42 o 
  -4  14   9        0.25        0.53     10.57 o 
  -3  14   9       89.44      110.84     11.16 o 
  -2  14   9       23.80       35.08     10.22 o 
  -1  14   9      190.67      191.59     12.59 o 
   0  14   9     1423.26     1473.97    110.82 o 
   1  14   9      464.56      481.28     37.81 o 
   2  14   9      126.54      114.39     14.73 o 
   3  14   9       44.83       48.49     12.89 o 
   4  14   9       63.32       48.36     13.22 o 
   5  14   9       89.25       96.66     13.49 o 
  -6  15   9       87.52       87.77     24.15 o 
  -5  15   9        7.11        5.49     11.71 o 
  -4  15   9      107.04      120.28     12.82 o 
  -3  15   9        0.63        0.10      7.16 o 
  -2  15   9      113.93      144.88     24.70 o 
  -1  15   9      627.57      567.36     37.70 o 
   0  15   9       12.93        9.66      9.80 o 
   1  15   9      243.22      291.61     35.75 o 
   2  15   9      157.33      165.16     17.10 o 
   3  15   9       33.17       32.47     18.45 o 
   4  15   9       69.36       96.33     16.42 o 
  -5  16   9       46.10       23.34     12.49 o 
  -4  16   9        6.98        9.71      8.71 o 
  -3  16   9        0.80        0.37      9.93 o 
  -2  16   9       11.20        8.20     10.28 o 
  -1  16   9       41.94       23.42     17.01 o 
   0  16   9        0.09        2.69      9.96 o 
   1  16   9       15.33       27.52     11.73 o 
   2  16   9        0.07        1.32      9.95 o 
   3  16   9       36.42       11.45     12.28 o 
  -3  17   9       12.97       21.64     12.48 o 
  -2  17   9        1.22        0.59     15.83 o 
  -1  17   9       42.12       37.48     19.44 o 
   0  17   9       33.48       27.47     17.60 o 
   1  17   9       97.09       91.00     15.66 o 
   2  17   9       38.92       65.09     15.24 o 
 -10   0  10        7.06        4.49     16.05 o 
  -9   0  10       95.08      110.90     21.13 o 
  -8   0  10      508.14      476.75     24.85 o 
  -7   0  10       33.11       29.78      8.80 o 
  -6   0  10      774.87      727.67     32.92 o 
  -5   0  10        3.79        8.10      8.84 o 
  -4   0  10     1112.11     1137.59     38.36 o 
  -3   0  10    12204.06    12042.64    224.15 o 
  -2   0  10     1654.96     1796.49     48.30 o 
  -1   0  10     1387.50     1551.46     35.31 o 
   0   0  10      170.62      116.93     11.05 o 
   1   0  10      317.98      345.21     16.60 o 
   2   0  10     5010.10     4838.84    144.14 o 
   3   0  10      628.06      637.40     19.78 o 
   4   0  10       28.79       17.70     10.42 o 
   5   0  10       35.32       18.20      7.39 o 
   6   0  10      327.18      303.97     28.13 o 
   7   0  10       32.20       37.78     18.19 o 
   8   0  10       11.58       21.35     17.82 o 
 -10   1  10        0.79        6.17     16.86 o 
  -9   1  10       25.35       34.80      8.87 o 
  -8   1  10      111.54      100.40      8.88 o 
  -7   1  10      708.33      691.22     17.12 o 
  -6   1  10       67.37       72.11      9.44 o 
  -5   1  10      945.02      949.85     41.49 o 
  -4   1  10     3807.92     3645.72     59.43 o 
  -3   1  10      374.03      395.91     15.36 o 
  -2   1  10     2168.38     2086.91     56.48 o 
  -1   1  10       36.94       47.01      4.49 o 
   0   1  10     3401.14     3519.29     39.74 o 
   1   1  10     4103.58     4046.79     44.59 o 
   2   1  10      245.73      241.97      9.15 o 
   3   1  10      994.31      927.67     21.85 o 
   4   1  10       49.59       40.91      5.61 o 
   5   1  10      394.82      373.46     14.94 o 
   6   1  10       86.23      114.63     14.28 o 
   7   1  10       75.56      125.09     24.85 o 
   8   1  10       16.39       14.64     13.20 o 
 -10   2  10        1.28        7.66     16.27 o 
  -9   2  10       18.08       14.36      8.45 o 
  -8   2  10        2.62        5.40      7.09 o 
  -7   2  10        0.14       -2.03      4.91 o 
  -6   2  10       18.67        9.83      6.87 o 
  -5   2  10       64.66       58.32      8.17 o 
  -4   2  10        4.20       10.14      5.61 o 
  -3   2  10      103.41      100.64      9.72 o 
  -2   2  10        1.25       -0.62      4.68 o 
  -1   2  10       55.03       43.92      4.44 o 
   0   2  10      506.40      475.07      9.25 o 
   1   2  10      224.53      235.69      6.59 o 
   2   2  10        0.61        0.50      3.41 o 
   3   2  10       42.42       40.77      6.69 o 
   4   2  10      379.03      331.44     11.06 o 
   5   2  10      344.18      335.07     14.92 o 
   6   2  10        0.90       -3.20      6.72 o 
   7   2  10        4.00       -3.05      9.28 o 
   8   2  10        4.16       -7.40     11.73 o 
  -9   3  10       24.82       35.14     15.39 o 
  -8   3  10        2.35        6.14      7.58 o 
  -7   3  10      255.94      252.88     12.14 o 
  -6   3  10       25.38       21.01      7.42 o 
  -5   3  10       93.50       89.36     11.38 o 
  -4   3  10     1281.60     1235.58     33.58 o 
  -3   3  10      250.14      247.42     13.88 o 
  -2   3  10     2446.41     2336.06     34.08 o 
  -1   3  10      228.58      197.61      7.37 o 
   0   3  10      118.12      133.04      5.39 o 
   1   3  10      600.06      572.47     12.34 o 
   2   3  10        8.02        7.19      4.21 o 
   3   3  10     1089.70     1021.28     21.47 o 
   4   3  10        7.84        5.67      5.49 o 
   5   3  10      587.23      588.94     19.14 o 
   6   3  10        9.79       28.12      8.98 o 
   7   3  10      147.66      160.34     17.15 o 
   8   3  10        7.73       -6.55     16.86 o 
  -9   4  10       26.32       16.17     19.66 o 
  -8   4  10      114.72      120.60     14.26 o 
  -7   4  10       62.04       61.75      8.81 o 
  -6   4  10      569.23      550.41     20.43 o 
  -5   4  10      414.94      421.39     18.11 o 
  -4   4  10        2.28        8.84     11.08 o 
  -3   4  10     4028.63     3824.96     77.28 o 
  -2   4  10     2099.90     2159.78     32.38 o 
  -1   4  10      343.27      330.11      9.47 o 
   0   4  10     1591.37     1423.51     15.90 o 
   1   4  10     1675.30     1772.30     21.38 o 
   2   4  10     1766.28     1792.98     21.86 o 
   3   4  10      603.62      614.37     17.80 o 
   4   4  10      120.97      123.55     12.27 o 
   5   4  10      422.96      420.01     16.36 o 
   6   4  10      781.22      780.79     23.16 o 
   7   4  10       11.39        9.28     14.43 o 
   8   4  10       23.59        4.79     17.16 o 
  -9   5  10       53.06       56.00     13.76 o 
  -8   5  10       52.43       32.28     10.74 o 
  -7   5  10      429.55      418.97     54.27 o 
  -6   5  10      204.39      193.10     11.29 o 
  -5   5  10      383.15      381.09     29.75 o 
  -4   5  10     1129.85     1102.24     27.55 o 
  -3   5  10       76.38       68.98      8.03 o 
  -2   5  10      608.98      577.33     13.09 o 
  -1   5  10     1465.97     1497.23     21.90 o 
   0   5  10        2.62        3.28      2.48 o 
   1   5  10     1198.67     1254.43     17.36 o 
   2   5  10      673.75      677.57     14.19 o 
   3   5  10      258.19      256.04     11.72 o 
   4   5  10       33.44       48.74      8.11 o 
   5   5  10      320.14      331.18     15.58 o 
   6   5  10      135.31      135.59     15.03 o 
   7   5  10       22.59       22.06     11.43 o 
   8   5  10       10.42        8.25     18.19 o 
  -9   6  10       30.99       32.04     12.31 o 
  -8   6  10        7.54       -4.83      9.40 o 
  -7   6  10      134.15      136.27     14.42 o 
  -6   6  10      537.90      520.32     22.36 o 
  -5   6  10      478.21      506.79     19.35 o 
  -4   6  10       61.90       58.75      8.31 o 
  -3   6  10      149.39      161.55     11.17 o 
  -2   6  10       62.42       65.88      5.59 o 
  -1   6  10      250.27      229.77      8.54 o 
   0   6  10        7.53        1.77      3.35 o 
   1   6  10      269.86      266.30      8.01 o 
   2   6  10      168.22      164.76      7.91 o 
   3   6  10       89.01       89.85      8.57 o 
   4   6  10        9.56        7.93      6.12 o 
   5   6  10        0.38        1.30     12.22 o 
   6   6  10        9.13       23.70     10.58 o 
   7   6  10        6.88       14.08     11.63 o 
  -9   7  10       10.22        9.84     11.22 o 
  -8   7  10       40.55       48.83     14.51 o 
  -7   7  10      461.61      472.07     23.36 o 
  -6   7  10        0.31       -6.63      6.63 o 
  -5   7  10      745.63      759.67     23.81 o 
  -4   7  10     1082.28     1068.95     27.74 o 
  -3   7  10      141.09      131.24      9.97 o 
  -2   7  10     1744.70     1691.46     25.09 o 
  -1   7  10      923.17      869.32     16.50 o 
   0   7  10      208.19      203.13      8.21 o 
   1   7  10     1357.40     1370.34     21.40 o 
   2   7  10      191.96      184.27     10.37 o 
   3   7  10      504.03      456.93     16.01 o 
   4   7  10       64.41       85.08     12.03 o 
   5   7  10       67.08       52.84     28.02 o 
   6   7  10       43.07       56.56     15.46 o 
   7   7  10       23.24       38.21     19.22 o 
  -9   8  10       18.61      -11.12     15.46 o 
  -8   8  10       75.00      111.76     15.65 o 
  -7   8  10        4.56        1.69      8.82 o 
  -6   8  10      561.56      618.39     25.17 o 
  -5   8  10      154.93      168.93     22.02 o 
  -4   8  10       39.45       44.03      9.17 o 
  -3   8  10     1040.36     1007.51     22.38 o 
  -2   8  10       24.94       29.53      5.16 o 
  -1   8  10     2667.78     2551.83     29.24 o 
   0   8  10     1749.11     1721.48     25.24 o 
   1   8  10       12.20        9.55      5.65 o 
   2   8  10     1612.56     1573.98     50.47 o 
   3   8  10      311.46      348.32     19.67 o 
   4   8  10       84.95      100.65     13.59 o 
   5   8  10        3.79       -0.89      9.87 o 
   6   8  10      141.05      139.05     16.57 o 
   7   8  10      112.23      108.59     16.56 o 
  -8   9  10       30.41       34.00     12.83 o 
  -7   9  10      265.57      269.04     31.44 o 
  -6   9  10       58.89       50.29     12.85 o 
  -5   9  10      370.24      380.81     19.61 o 
  -4   9  10      333.00      332.01     13.91 o 
  -3   9  10       87.22       87.64      8.16 o 
  -2   9  10      249.76      245.90      9.82 o 
  -1   9  10       20.98       27.09      4.39 o 
   0   9  10      204.61      205.39      8.81 o 
   1   9  10      595.79      615.80     17.61 o 
   2   9  10      430.69      445.58     16.02 o 
   3   9  10      380.57      370.20     22.19 o 
   4   9  10        6.83        7.59      8.99 o 
   5   9  10        1.42        0.68      9.68 o 
   6   9  10      265.13      273.98     20.82 o 
   7   9  10       26.32       48.92     14.47 o 
  -8  10  10        5.34        4.88     11.71 o 
  -7  10  10        0.02        7.01      9.87 o 
  -6  10  10       33.94       39.95     11.69 o 
  -5  10  10       80.65       85.74     22.64 o 
  -4  10  10        3.13        3.52      6.08 o 
  -3  10  10        2.76        6.67      6.04 o 
  -2  10  10      107.92       94.55     10.03 o 
  -1  10  10      409.43      372.87     10.43 o 
   0  10  10       46.15       44.32      6.91 o 
   1  10  10      222.93      207.02     11.47 o 
   2  10  10       27.54       27.37      7.04 o 
   3  10  10      292.94      302.61     14.72 o 
   4  10  10       83.21      102.35     14.08 o 
   5  10  10       56.27       36.40     14.84 o 
   6  10  10       18.81       19.72     11.89 o 
  -8  11  10        2.11        4.57     16.94 o 
  -7  11  10      138.56      161.13     27.76 o 
  -6  11  10        1.93       -5.09      9.19 o 
  -5  11  10      240.61      243.04     47.53 o 
  -4  11  10      151.27      174.85     17.85 o 
  -3  11  10        1.33       -2.53      6.04 o 
  -2  11  10      244.98      252.28     10.63 o 
  -1  11  10        3.61        5.94      4.59 o 
   0  11  10        0.18        6.79      5.56 o 
   1  11  10       42.69       47.02      8.46 o 
   2  11  10      100.97      117.70     14.12 o 
   3  11  10       90.98       94.97     10.39 o 
   4  11  10       56.93       83.66     19.11 o 
   5  11  10       35.23       13.69     11.32 o 
   6  11  10       10.91       -1.23     17.93 o 
  -7  12  10        1.12        0.18     10.34 o 
  -6  12  10      310.45      300.73     20.96 o 
  -5  12  10      112.63      127.92     15.10 o 
  -4  12  10       17.14       32.17      8.72 o 
  -3  12  10      518.29      536.84     18.62 o 
  -2  12  10      254.78      234.11     10.84 o 
  -1  12  10       42.57       44.65      9.96 o 
   0  12  10      627.22      593.55     23.56 o 
   1  12  10      439.17      416.99     20.68 o 
   2  12  10      278.67      259.47     14.22 o 
   3  12  10      107.08      105.79     11.41 o 
   4  12  10        0.25       -6.15      7.57 o 
   5  12  10       94.17      103.93     16.24 o 
   6  12  10      146.64      203.45     30.12 o 
  -7  13  10       30.89       57.95     21.43 o 
  -6  13  10       10.99       11.62     11.08 o 
  -5  13  10       38.89       60.48     13.21 o 
  -4  13  10       63.95       78.43     18.85 o 
  -3  13  10       98.77      100.27     22.97 o 
  -2  13  10       21.30       31.07      6.56 o 
  -1  13  10      291.83      300.97     25.70 o 
   0  13  10       59.17       41.38     10.34 o 
   1  13  10      433.96      397.46     47.49 o 
   2  13  10      225.35      228.55     32.47 o 
   3  13  10      192.75      171.80     13.53 o 
   4  13  10       49.35       84.25     12.01 o 
   5  13  10       24.65       21.83     12.10 o 
  -6  14  10       23.85       23.91     12.89 o 
  -5  14  10        4.39       -6.34     10.39 o 
  -4  14  10        1.08       -1.13     10.25 o 
  -3  14  10       68.55       65.02     10.36 o 
  -2  14  10        5.31       -4.70      8.59 o 
  -1  14  10       30.30       24.66     15.13 o 
   0  14  10       34.98       29.84     10.34 o 
   1  14  10       31.03       18.06     10.45 o 
   2  14  10        0.25       -1.39      9.55 o 
   3  14  10       29.14       16.02     10.91 o 
   4  14  10        1.17        7.40     11.68 o 
  -5  15  10       10.03       15.95     12.43 o 
  -4  15  10       14.95       19.25      9.47 o 
  -3  15  10       19.88        5.80      8.45 o 
  -2  15  10      236.20      276.65     29.23 o 
  -1  15  10      142.24      132.69     14.87 o 
   0  15  10       11.73       14.79     22.57 o 
   1  15  10      333.86      362.01     22.29 o 
   2  15  10       49.30       49.20     13.27 o 
   3  15  10       76.72       77.10     15.23 o 
   4  15  10       70.26       89.76     23.05 o 
  -4  16  10      128.86      129.73     13.80 o 
  -3  16  10       89.41      106.15     15.61 o 
  -2  16  10       13.57       25.18     17.08 o 
  -1  16  10       72.29       67.16     20.32 o 
   0  16  10      251.72      287.78     20.59 o 
   1  16  10       13.52        3.40     10.86 o 
   2  16  10      175.33      154.22     17.87 o 
   3  16  10       64.55       84.84     16.23 o 
  -2  17  10        6.95       22.24     19.22 o 
  -1  17  10        5.77       13.55     17.30 o 
   0  17  10       44.87       35.57     19.29 o 
   1  17  10       17.85        7.06     15.28 o 
  -9   1  11        0.20       -3.14      7.62 o 
  -8   1  11       44.86       50.37      7.53 o 
  -7   1  11       90.54      104.14      9.72 o 
  -6   1  11        2.47       -4.19      6.40 o 
  -5   1  11      747.66      748.61     41.53 o 
  -4   1  11      315.92      293.48     14.47 o 
  -3   1  11     1971.66     2008.33    106.37 o 
  -2   1  11     2396.12     2438.13     66.71 o 
  -1   1  11      975.27      960.38     17.04 o 
   0   1  11     2093.04     2078.32     27.90 o 
   1   1  11     2189.61     2153.55     25.52 o 
   2   1  11        0.59        3.50      5.27 o 
   3   1  11       34.90       43.87      5.54 o 
   4   1  11        3.79        7.19      4.83 o 
   5   1  11      195.72      208.78     19.52 o 
   6   1  11      284.72      300.01     24.48 o 
   7   1  11        3.91       16.76     15.65 o 
   8   1  11       47.72       48.67     15.52 o 
  -9   2  11       28.44       42.32      9.61 o 
  -8   2  11      104.15      107.36      9.35 o 
  -7   2  11       17.24       16.89      6.90 o 
  -6   2  11     1235.12     1177.33     30.75 o 
  -5   2  11      122.14      111.55     10.32 o 
  -4   2  11      530.18      475.74     34.24 o 
  -3   2  11     2280.32     2114.01     40.35 o 
  -2   2  11      361.34      386.55     23.75 o 
  -1   2  11     3671.70     3460.67     40.22 o 
   0   2  11     3585.45     3559.60     41.18 o 
   1   2  11      201.78      195.91      8.09 o 
   2   2  11     2630.79     2562.91     29.06 o 
   3   2  11      303.99      302.09     11.65 o 
   4   2  11      952.11      977.57     23.27 o 
   5   2  11      153.79      183.34     11.91 o 
   6   2  11       58.08       69.80     12.85 o 
   7   2  11      163.27      186.26     18.43 o 
   8   2  11        5.69       14.29     19.15 o 
  -9   3  11       10.02       20.50     11.27 o 
  -8   3  11       77.44       80.74     10.18 o 
  -7   3  11      253.51      242.86     12.92 o 
  -6   3  11       53.63       67.33      9.82 o 
  -5   3  11      179.27      171.86     12.55 o 
  -4   3  11      256.32      223.86     12.98 o 
  -3   3  11       11.58        7.19      5.10 o 
  -2   3  11     1366.00     1316.54     24.07 o 
  -1   3  11      415.82      431.85     14.68 o 
   0   3  11       54.87       55.69      4.25 o 
   1   3  11     1099.77     1041.42     20.75 o 
   2   3  11      125.19      129.31      6.95 o 
   3   3  11      512.40      513.22     13.59 o 
   4   3  11       22.05       15.70      6.30 o 
   5   3  11       71.66       78.21      9.51 o 
   6   3  11      122.17      124.76     19.42 o 
   7   3  11       12.81        0.07     10.87 o 
   8   3  11       20.44       15.83     18.78 o 
  -9   4  11        0.54        4.79     10.30 o 
  -8   4  11        0.55       -8.72      8.72 o 
  -7   4  11       55.76       50.80      8.09 o 
  -6   4  11        0.35       -4.10      6.46 o 
  -5   4  11       50.53       33.55      8.22 o 
  -4   4  11      116.87      111.26      9.96 o 
  -3   4  11       43.16       32.09      6.90 o 
  -2   4  11      300.68      299.29     15.42 o 
  -1   4  11      190.56      172.74      7.57 o 
   0   4  11        6.57        8.25      3.09 o 
   1   4  11      411.62      446.56     12.30 o 
   2   4  11       57.65       52.69      5.40 o 
   3   4  11       56.23       57.13      7.37 o 
   4   4  11       78.52       78.73      8.83 o 
   5   4  11       21.72       24.40      7.78 o 
   6   4  11       18.01       14.39      8.47 o 
   7   4  11       12.42        6.48     16.05 o 
  -9   5  11        1.91        2.52     10.49 o 
  -8   5  11       11.90       27.46     17.89 o 
  -7   5  11      311.92      305.30     56.77 o 
  -6   5  11        3.52        8.42      7.26 o 
  -5   5  11      365.92      352.71     16.79 o 
  -4   5  11      423.92      385.52     16.95 o 
  -3   5  11      214.59      189.06     25.37 o 
  -2   5  11     3488.69     3366.62     35.85 o 
  -1   5  11      311.59      328.29     10.01 o 
   0   5  11      111.47      104.83      5.59 o 
   1   5  11      616.47      591.94     11.76 o 
   2   5  11      262.24      264.83      9.67 o 
   3   5  11     1095.57     1034.37     23.45 o 
   4   5  11        1.66        0.13      5.69 o 
   5   5  11        5.13       -6.39      7.25 o 
   6   5  11       18.63       55.79     12.89 o 
   7   5  11        0.11        3.41     10.08 o 
  -9   6  11        3.31       -9.57      9.63 o 
  -8   6  11       52.64       68.77     13.23 o 
  -7   6  11       30.05       48.16     13.36 o 
  -6   6  11     1171.39     1157.88     26.21 o 
  -5   6  11       54.25       46.87      9.07 o 
  -4   6  11      881.27      926.33     26.24 o 
  -3   6  11     3420.51     3370.19     75.73 o 
  -2   6  11       81.08       88.15      6.55 o 
  -1   6  11     2635.36     2578.14     32.99 o 
   0   6  11      516.82      488.64     12.23 o 
   1   6  11      238.69      233.65      9.40 o 
   2   6  11     1706.73     1688.02     30.53 o 
   3   6  11       15.17       23.00      6.69 o 
   4   6  11      187.29      196.14     11.77 o 
   5   6  11       56.58       68.43     12.38 o 
   6   6  11       65.64       70.76     20.10 o 
   7   6  11      145.39      157.56     17.51 o 
  -9   7  11       25.91       22.31     18.48 o 
  -8   7  11       50.31       63.02     13.71 o 
  -7   7  11        0.70       -8.47      8.47 o 
  -6   7  11      167.48      171.15     22.35 o 
  -5   7  11      506.99      506.17     26.58 o 
  -4   7  11       17.67       16.21      7.45 o 
  -3   7  11      233.20      232.52     13.09 o 
  -2   7  11      150.05      131.04      7.56 o 
  -1   7  11       77.11       89.53      6.55 o 
   0   7  11      304.47      307.13     10.31 o 
   1   7  11      364.16      377.68     10.02 o 
   2   7  11       63.41       66.72      9.48 o 
   3   7  11      322.03      313.31     21.35 o 
   4   7  11        8.70        5.25      8.27 o 
   5   7  11       59.57       67.97     12.77 o 
   6   7  11      129.14      147.67     17.16 o 
   7   7  11        7.58       10.90     11.93 o 
  -8   8  11       12.23        0.45     10.46 o 
  -7   8  11        5.21       -2.98      8.79 o 
  -6   8  11       28.33       23.36      9.84 o 
  -5   8  11       15.05        6.60      7.35 o 
  -4   8  11        0.19       -5.75      5.75 o 
  -3   8  11      922.15      928.54     22.18 o 
  -2   8  11        1.87        1.46      4.40 o 
  -1   8  11      226.97      226.66      9.28 o 
   0   8  11       70.74       61.81      6.08 o 
   1   8  11        6.97        7.73      7.60 o 
   2   8  11        7.69        5.88      5.70 o 
   3   8  11       13.66       14.78      8.42 o 
   4   8  11      131.75      136.43     16.35 o 
   5   8  11        3.70       -8.91      8.91 o 
   6   8  11       18.56       13.58     16.94 o 
   7   8  11        1.44      -10.96     10.96 o 
  -8   9  11        4.57       14.88     11.86 o 
  -7   9  11       92.09      110.98     14.82 o 
  -6   9  11       40.05       20.20     12.22 o 
  -5   9  11       48.30       51.48     10.46 o 
  -4   9  11        1.91       -5.87      5.87 o 
  -3   9  11      134.64      134.77      9.70 o 
  -2   9  11     1147.08     1131.63     20.82 o 
  -1   9  11       55.27       57.64      6.23 o 
   0   9  11      588.48      565.40     14.36 o 
   1   9  11      741.06      734.00     20.93 o 
   2   9  11       26.32       34.97      7.38 o 
   3   9  11      392.67      395.96     20.79 o 
   4   9  11        1.09        3.63      8.62 o 
   5   9  11       36.19       41.72     13.04 o 
   6   9  11       91.84       89.97     15.67 o 
  -8  10  11       35.51       43.89     13.66 o 
  -7  10  11       51.73       64.14     14.47 o 
  -6  10  11      314.27      340.70     21.04 o 
  -5  10  11       55.62       49.84     10.89 o 
  -4  10  11      574.35      620.44     29.71 o 
  -3  10  11      631.58      663.60     19.93 o 
  -2  10  11        3.46        2.02      5.92 o 
  -1  10  11      275.55      300.12     11.25 o 
   0  10  11      184.25      180.48     10.77 o 
   1  10  11       99.28       98.98     10.07 o 
   2  10  11      613.28      635.57     25.80 o 
   3  10  11       10.62       19.56      9.61 o 
   4  10  11      215.97      207.08     17.62 o 
   5  10  11      207.34      245.58     49.78 o 
   6  10  11       45.53       43.68     14.08 o 
  -7  11  11       14.79        2.61     10.39 o 
  -6  11  11        2.09        0.28      9.42 o 
  -5  11  11      252.01      285.70     22.24 o 
  -4  11  11        7.22        7.96      7.16 o 
  -3  11  11      111.77      117.72     10.36 o 
  -2  11  11      238.96      252.78     12.99 o 
  -1  11  11      664.62      605.79     18.32 o 
   0  11  11      187.17      167.10     19.68 o 
   1  11  11       39.25       45.95      8.10 o 
   2  11  11       18.78       25.52      7.51 o 
   3  11  11      208.10      230.27     17.91 o 
   4  11  11       62.05       73.70     24.52 o 
   5  11  11       23.70       12.71     11.54 o 
   6  11  11       39.83       -0.56     12.16 o 
  -7  12  11       54.77       51.52     16.38 o 
  -6  12  11        3.68        3.71     11.41 o 
  -5  12  11       57.00       56.06     16.31 o 
  -4  12  11      100.60       79.61     10.99 o 
  -3  12  11      115.05      111.24     18.00 o 
  -2  12  11       18.25        9.93      7.88 o 
  -1  12  11        3.83       12.50      8.03 o 
   0  12  11      201.61      195.32     15.52 o 
   1  12  11       29.61       16.93     13.36 o 
   2  12  11       30.00       17.02      7.79 o 
   3  12  11        4.37        5.13      7.88 o 
   4  12  11        2.04       -4.67     12.15 o 
   5  12  11        1.17       -5.60     10.93 o 
  -6  13  11       34.10       27.29     12.49 o 
  -5  13  11      212.08      221.96     18.24 o 
  -4  13  11       40.67       44.49     12.58 o 
  -3  13  11       59.53       57.55      9.51 o 
  -2  13  11      486.16      484.05     20.80 o 
  -1  13  11       18.54        6.15     12.89 o 
   0  13  11      160.08      164.35     24.37 o 
   1  13  11      323.54      335.34     20.01 o 
   2  13  11        0.14       -0.39      8.92 o 
   3  13  11      144.07      172.96     13.69 o 
   4  13  11        7.98       15.63     11.41 o 
   5  13  11        3.75       -7.66     16.94 o 
  -6  14  11       91.81      108.91     27.69 o 
  -5  14  11        3.33      -14.80     14.80 o 
  -4  14  11      126.63      132.39     16.66 o 
  -3  14  11      260.54      252.10     23.23 o 
  -2  14  11        3.60        3.98     14.65 o 
  -1  14  11      146.99      142.03     14.81 o 
   0  14  11       51.83       76.07     12.99 o 
   1  14  11      155.34      139.22     15.41 o 
   2  14  11      277.12      283.96     20.61 o 
   3  14  11        0.25       -0.16     10.72 o 
   4  14  11       58.29       75.92     22.02 o 
  -5  15  11       41.54       64.37     15.46 o 
  -4  15  11       56.41       51.10     12.46 o 
  -3  15  11       22.45       54.34     19.81 o 
  -2  15  11        0.96       -0.22     15.39 o 
  -1  15  11       45.42       38.22     11.77 o 
   0  15  11      113.77      126.82     25.51 o 
   1  15  11       56.42       45.84     12.89 o 
   2  15  11       28.94       24.57     12.51 o 
   3  15  11       28.64       43.21     13.87 o 
  -4  16  11       38.05       28.09     13.39 o 
  -3  16  11        0.79        2.95     17.45 o 
  -2  16  11        3.13        0.59     16.49 o 
  -1  16  11       10.33        8.91     16.20 o 
   0  16  11       15.37        6.85     10.44 o 
   1  16  11       17.87        9.74     12.37 o 
   2  16  11        0.22       -8.95     10.71 o 
  -2  17  11      112.14       86.67     24.01 o 
  -1  17  11        0.09       12.74     17.16 o 
   0  17  11       40.00       45.86     13.79 o 
  -9   0  12        8.09        2.51      9.81 o 
  -8   0  12       23.10       11.46      9.50 o 
  -7   0  12      449.75      536.14     31.81 o 
  -6   0  12      258.28      257.80     22.02 o 
  -5   0  12     1023.04     1006.23     39.76 o 
  -4   0  12     2744.13     2649.77     69.81 o 
  -3   0  12      107.39      127.32     14.51 o 
  -2   0  12      437.78      411.62     22.75 o 
  -1   0  12      703.66      681.98     20.81 o 
   0   0  12      260.70      232.90     12.42 o 
   1   0  12     4432.85     4297.22     69.11 o 
   2   0  12     1839.95     1821.49     64.14 o 
   3   0  12      134.19      111.96     10.92 o 
   4   0  12      671.59      657.25     25.77 o 
   5   0  12       80.37      112.22     19.44 o 
   6   0  12       39.06       42.12     17.16 o 
   7   0  12       63.44      101.62     23.12 o 
  -9   1  12        0.75       -2.57      7.47 o 
  -8   1  12       71.17       74.35      8.43 o 
  -7   1  12        6.27        7.59      8.21 o 
  -6   1  12      149.32      199.24     13.90 o 
  -5   1  12      549.00      527.72     21.94 o 
  -4   1  12       33.18       24.55      7.52 o 
  -3   1  12      792.57      760.20     49.15 o 
  -2   1  12      133.85      115.39      9.69 o 
  -1   1  12      139.57      139.36      9.45 o 
   0   1  12     1054.66      992.92     16.18 o 
   1   1  12      189.68      179.30     15.73 o 
   2   1  12      401.45      384.86     11.68 o 
   3   1  12       55.96       58.37      6.66 o 
   4   1  12        0.04        5.48      4.88 o 
   5   1  12      223.37      247.00     13.63 o 
   6   1  12      163.71      150.93     19.18 o 
   7   1  12        1.41        1.60     10.94 o 
  -9   2  12        0.08        2.15      7.61 o 
  -8   2  12        0.83        7.96      6.33 o 
  -7   2  12       29.20       17.91      8.38 o 
  -6   2  12        9.41        8.78      7.21 o 
  -5   2  12       15.28       11.36      6.77 o 
  -4   2  12       46.08       54.07      8.46 o 
  -3   2  12       37.70       55.11      7.91 o 
  -2   2  12      465.41      482.69     14.42 o 
  -1   2  12      748.41      767.06     21.61 o 
   0   2  12      625.87      671.07     14.72 o 
   1   2  12      398.74      405.01     15.55 o 
   2   2  12       12.89        8.26      4.15 o 
   3   2  12       65.47       69.35      6.65 o 
   4   2  12      142.31      157.07     10.96 o 
   5   2  12      285.24      303.20     14.99 o 
   6   2  12       24.91        7.76     10.37 o 
   7   2  12        7.34        0.69     10.87 o 
  -9   3  12        0.75        6.51     11.82 o 
  -8   3  12       40.99       41.57      9.07 o 
  -7   3  12       17.11       13.77      7.16 o 
  -6   3  12       60.95       71.40     10.37 o 
  -5   3  12      342.57      304.94     16.11 o 
  -4   3  12        9.30       13.97      6.61 o 
  -3   3  12      344.69      323.16     14.94 o 
  -2   3  12      444.65      424.03     13.55 o 
  -1   3  12      227.90      236.87      9.24 o 
   0   3  12      195.57      192.13      9.91 o 
   1   3  12      473.24      456.02     14.53 o 
   2   3  12       93.31       83.66      6.43 o 
   3   3  12      389.59      378.07     19.89 o 
   4   3  12       14.40       14.04      6.61 o 
   5   3  12      386.02      376.78     16.44 o 
   6   3  12      225.38      248.22     14.88 o 
   7   3  12        8.19       21.21     17.82 o 
  -9   4  12        2.05        3.94     10.41 o 
  -8   4  12       13.30       20.54     10.62 o 
  -7   4  12      241.33      264.79     14.03 o 
  -6   4  12      315.13      338.83     23.67 o 
  -5   4  12       20.32       21.72      7.91 o 
  -4   4  12      922.89      891.37     42.71 o 
  -3   4  12        8.79        3.79      5.75 o 
  -2   4  12      103.85       92.14      7.55 o 
  -1   4  12      748.77      759.57     16.43 o 
   0   4  12       55.35       50.35      4.74 o 
   1   4  12     1372.77     1348.66     32.71 o 
   2   4  12      182.88      185.02      8.54 o 
   3   4  12       74.52       72.60      8.28 o 
   4   4  12      127.86      137.40     16.32 o 
   5   4  12        7.79        5.49      7.13 o 
   6   4  12       54.91       52.74      9.96 o 
   7   4  12       98.55      111.48     25.26 o 
  -9   5  12        0.33        9.85     11.43 o 
  -8   5  12       28.07       33.51     11.30 o 
  -7   5  12        0.93       -1.04      8.43 o 
  -6   5  12       36.30       20.02     13.66 o 
  -5   5  12      142.98       95.62     11.00 o 
  -4   5  12        4.19       -1.65      6.55 o 
  -3   5  12      853.98      877.86     64.47 o 
  -2   5  12      500.76      522.44     15.13 o 
  -1   5  12        1.17       -3.08      3.57 o 
   0   5  12      564.00      564.50     11.92 o 
   1   5  12      233.99      225.51      9.06 o 
   2   5  12      189.14      183.86      8.71 o 
   3   5  12        4.01        6.26      5.96 o 
   4   5  12       31.28       16.24      7.01 o 
   5   5  12        6.95       13.50      7.65 o 
   6   5  12      105.98      145.92     16.21 o 
   7   5  12        0.47       12.59     19.07 o 
  -9   6  12        2.73        8.91     16.49 o 
  -8   6  12        0.64       -7.38      8.90 o 
  -7   6  12        3.61        2.97      9.76 o 
  -6   6  12       78.08       66.68     10.86 o 
  -5   6  12        5.98       10.25      7.44 o 
  -4   6  12      151.26      149.24     19.44 o 
  -3   6  12      494.62      444.62     41.35 o 
  -2   6  12      130.28      131.05      7.68 o 
  -1   6  12        0.33        5.33      4.10 o 
   0   6  12       46.64       46.14      5.47 o 
   1   6  12       25.67       22.39      5.72 o 
   2   6  12       43.11       44.61      9.86 o 
   3   6  12       85.78       78.59      8.92 o 
   4   6  12        4.00        1.70      8.75 o 
   5   6  12        8.23        6.38      9.15 o 
   6   6  12        0.15       -6.04     10.33 o 
   7   6  12       20.08       28.03     13.12 o 
  -8   7  12        4.54       11.75     10.58 o 
  -7   7  12       11.48       10.88      9.61 o 
  -6   7  12      289.37      327.06     19.84 o 
  -5   7  12      487.45      519.45     21.25 o 
  -4   7  12       21.79       17.84      7.30 o 
  -3   7  12     1063.35     1037.64     45.51 o 
  -2   7  12      148.94      155.14      8.47 o 
  -1   7  12      158.55      167.75      8.34 o 
   0   7  12      217.49      218.29      9.20 o 
   1   7  12       88.76       89.62      6.05 o 
   2   7  12      539.16      569.44     17.77 o 
   3   7  12      642.39      643.06     34.35 o 
   4   7  12       43.06       42.64     10.96 o 
   5   7  12       12.06       10.50     13.70 o 
   6   7  12        4.59        4.51     10.78 o 
   7   7  12       10.57       -5.52     16.20 o 
  -8   8  12        4.61       -4.54     10.54 o 
  -7   8  12      475.85      505.21     25.30 o 
  -6   8  12      333.55      352.64     20.57 o 
  -5   8  12        2.32       -2.47     19.03 o 
  -4   8  12      195.43      195.85     27.39 o 
  -3   8  12      656.36      669.32     19.17 o 
  -2   8  12     1611.25     1675.70     26.67 o 
  -1   8  12      852.74      864.83     17.94 o 
   0   8  12       21.84       27.70      5.37 o 
   1   8  12     1252.40     1240.52     27.88 o 
   2   8  12      522.23      502.19     28.75 o 
   3   8  12       23.04       26.53      9.60 o 
   4   8  12      285.13      322.43     27.47 o 
   5   8  12       13.85        8.80     10.39 o 
   6   8  12       51.04       81.95     15.07 o 
  -8   9  12       51.20       62.35     14.38 o 
  -7   9  12       12.02        6.44     10.12 o 
  -6   9  12       72.87       69.04     12.86 o 
  -5   9  12      278.45      323.55     28.42 o 
  -4   9  12       20.22       24.08      8.44 o 
  -3   9  12       31.26       26.22      6.89 o 
  -2   9  12       45.27       51.59      6.58 o 
  -1   9  12        1.10        7.91      4.90 o 
   0   9  12      595.58      601.94     15.09 o 
   1   9  12        3.10        6.27      5.69 o 
   2   9  12      389.29      357.94     31.48 o 
   3   9  12       77.90       89.57     13.07 o 
   4   9  12        0.95       -4.66     11.45 o 
   5   9  12       70.02       69.75     14.47 o 
   6   9  12        1.90       12.84     12.15 o 
  -8  10  12        4.29       17.75     17.30 o 
  -7  10  12        1.31       -0.73     10.21 o 
  -6  10  12        2.73        8.10     11.86 o 
  -5  10  12       53.62       66.36     11.92 o 
  -4  10  12       22.36       18.24      8.45 o 
  -3  10  12        9.72       18.10      5.95 o 
  -2  10  12      105.72      107.91      9.70 o 
  -1  10  12       24.16       27.78      5.95 o 
   0  10  12      232.15      243.14     12.56 o 
   1  10  12      152.47      134.80     10.54 o 
   2  10  12      189.33      200.85     16.09 o 
   3  10  12        5.90       -6.19      9.08 o 
   4  10  12      102.94      119.97     15.96 o 
   5  10  12      211.30      195.33     18.62 o 
   6  10  12        4.90        4.98     12.36 o 
  -7  11  12        1.91       22.57     11.76 o 
  -6  11  12       76.14       79.01     14.17 o 
  -5  11  12       77.26       81.59     12.79 o 
  -4  11  12        1.69       14.45     10.37 o 
  -3  11  12      145.08      143.27     13.10 o 
  -2  11  12      208.07      201.90     16.82 o 
  -1  11  12        1.71       -5.33      7.50 o 
   0  11  12      435.20      473.70     21.97 o 
   1  11  12      236.98      236.27     20.35 o 
   2  11  12       54.35       80.97     12.52 o 
   3  11  12      174.05      183.64     16.98 o 
   4  11  12        6.11       19.52     11.28 o 
   5  11  12       71.42       84.04     16.02 o 
  -7  12  12       99.38      115.53     23.56 o 
  -6  12  12       45.01       61.45     19.00 o 
  -5  12  12       32.15       44.67     12.04 o 
  -4  12  12      420.15      442.41     18.79 o 
  -3  12  12        5.44       12.98      7.72 o 
  -2  12  12      193.39      195.71     13.96 o 
  -1  12  12      486.13      457.29     32.07 o 
   0  12  12        8.38        0.62      8.06 o 
   1  12  12      549.18      519.03     29.12 o 
   2  12  12       50.42       66.52     10.03 o 
   3  12  12        1.36       -6.54      9.42 o 
   4  12  12       32.35       48.05     13.01 o 
   5  12  12        0.29      -11.74     11.74 o 
  -6  13  12        3.82       10.76     11.92 o 
  -5  13  12       75.28       67.42     13.63 o 
  -4  13  12       77.83      106.98     15.08 o 
  -3  13  12       28.45       28.09     10.81 o 
  -2  13  12        1.03       -8.40      8.40 o 
  -1  13  12        6.50        7.78     10.71 o 
   0  13  12       56.31       37.83     10.83 o 
   1  13  12        0.23       -4.22     11.23 o 
   2  13  12       52.35       34.86     11.69 o 
   3  13  12       28.86       31.20     12.07 o 
   4  13  12       16.18       -5.91     15.06 o 
  -5  14  12       47.30       43.22     18.11 o 
  -4  14  12       47.02       55.49     13.44 o 
  -3  14  12      106.96       95.16     26.36 o 
  -2  14  12        0.32        1.64      9.00 o 
  -1  14  12        1.01        5.28      9.62 o 
   0  14  12        0.08       -6.09      8.54 o 
   1  14  12       11.70       10.74     10.75 o 
   2  14  12      106.76      104.37     23.12 o 
   3  14  12        9.28       -3.24     15.32 o 
  -4  15  12        2.53        7.35     12.09 o 
  -3  15  12       41.03       23.05     19.15 o 
  -2  15  12        0.80        6.19     16.72 o 
  -1  15  12      109.18      108.38     14.74 o 
   0  15  12      203.36      248.92     28.53 o 
   1  15  12       17.48       14.35     11.00 o 
   2  15  12       24.24       33.69     13.59 o 
  -3  16  12        4.71       -6.77     17.08 o 
  -2  16  12      102.48       69.51     21.87 o 
  -1  16  12       96.11      127.83     24.67 o 
   0  16  12        8.14       20.07     11.78 o 
   1  16  12      204.82      196.12     18.93 o 
  -9   1  13       52.76       55.46     10.63 o 
  -8   1  13      104.72       98.32      9.57 o 
  -7   1  13       41.68       46.36     16.57 o 
  -6   1  13       54.72       73.67     13.95 o 
  -5   1  13       50.24       49.30      9.45 o 
  -4   1  13      379.98      373.65     17.28 o 
  -3   1  13      340.86      314.79     15.85 o 
  -2   1  13      107.58      105.07      9.87 o 
  -1   1  13      263.76      252.36     14.84 o 
   0   1  13      303.17      288.92     10.18 o 
   1   1  13        1.63       -3.47      4.18 o 
   2   1  13     1074.83     1044.77     22.71 o 
   3   1  13      771.88      745.02     17.28 o 
   4   1  13        4.59        3.92      6.61 o 
   5   1  13       27.91       39.39     11.39 o 
   6   1  13        6.24       -4.78     12.26 o 
   7   1  13        5.41        8.62     12.63 o 
  -9   2  13        9.47        4.59      8.56 o 
  -8   2  13       17.92        4.07     11.97 o 
  -7   2  13      328.82      343.03     19.08 o 
  -6   2  13      173.46      166.23     14.36 o 
  -5   2  13     1107.90     1092.63     33.03 o 
  -4   2  13      468.43      465.41     19.23 o 
  -3   2  13      968.67      961.63     26.61 o 
  -2   2  13       11.96       17.25      5.37 o 
  -1   2  13        1.04       -0.57      3.79 o 
   0   2  13      309.21      310.71     10.95 o 
   1   2  13      263.38      249.29      9.75 o 
   2   2  13       62.18       67.82      6.50 o 
   3   2  13      110.32      123.38     11.37 o 
   4   2  13      408.31      392.53     16.02 o 
   5   2  13        0.32       -4.52      6.89 o 
   6   2  13       63.62      123.03     16.40 o 
   7   2  13       13.02        5.15     12.55 o 
  -9   3  13       52.82       48.62     20.80 o 
  -8   3  13       75.91       67.40     11.98 o 
  -7   3  13       54.17       61.72     11.29 o 
  -6   3  13      161.84      179.90     14.29 o 
  -5   3  13      204.44      201.55     13.95 o 
  -4   3  13      490.19      503.96     19.76 o 
  -3   3  13     1324.60     1352.44     32.75 o 
  -2   3  13      212.86      214.45     10.70 o 
  -1   3  13      687.48      667.60     17.42 o 
   0   3  13       80.57       74.20      6.55 o 
   1   3  13      413.87      368.33     11.79 o 
   2   3  13       27.24       33.96      5.59 o 
   3   3  13      121.93      119.21      9.67 o 
   4   3  13      101.53      102.12     15.27 o 
   5   3  13      210.51      229.06     14.06 o 
   6   3  13        0.95        6.34     11.27 o 
   7   3  13       41.64       50.96     22.39 o 
  -9   4  13        1.01        7.09     10.87 o 
  -8   4  13       20.79       14.12      9.93 o 
  -7   4  13       74.04       50.87     10.70 o 
  -6   4  13       69.27       84.81     13.29 o 
  -5   4  13       39.21       41.70      8.84 o 
  -4   4  13        3.85        8.38     14.51 o 
  -3   4  13       21.03       21.47      8.21 o 
  -2   4  13      387.81      391.06     14.04 o 
  -1   4  13      187.28      188.36     10.38 o 
   0   4  13      104.18       99.45      7.05 o 
   1   4  13      216.50      208.38      9.54 o 
   2   4  13       67.72       68.29      6.59 o 
   3   4  13        2.67       -5.40      5.40 o 
   4   4  13        0.02       -2.28      6.29 o 
   5   4  13       34.38       35.92     10.57 o 
   6   4  13        4.09        9.70     11.00 o 
   7   4  13       17.30       28.79     18.70 o 
  -9   5  13       43.29       39.69     18.78 o 
  -8   5  13       12.95        7.52     10.30 o 
  -7   5  13      289.41      310.52     32.14 o 
  -6   5  13      967.88      964.15     69.22 o 
  -5   5  13      259.25      271.64     16.30 o 
  -4   5  13      347.73      347.38     17.60 o 
  -3   5  13      176.05      184.32     12.92 o 
  -2   5  13      937.89      893.72     21.01 o 
  -1   5  13      481.25      481.22     18.20 o 
   0   5  13       41.30       44.21      7.83 o 
   1   5  13       84.52       86.03      6.87 o 
   2   5  13      263.38      294.45     13.52 o 
   3   5  13       35.18       46.76      8.15 o 
   4   5  13        8.26       11.11      6.95 o 
   5   5  13       61.62       72.12     15.61 o 
   6   5  13        0.14        5.70     10.51 o 
   7   5  13       44.65       32.99     20.47 o 
  -8   6  13       19.82       24.40     11.71 o 
  -7   6  13       19.83       26.84     10.96 o 
  -6   6  13      570.90      562.69     79.42 o 
  -5   6  13     1144.07     1279.58     34.22 o 
  -4   6  13      540.17      592.45     22.57 o 
  -3   6  13     1165.20     1119.54     29.85 o 
  -2   6  13      174.40      179.37      7.99 o 
  -1   6  13      125.19      117.00      7.69 o 
   0   6  13      398.61      392.50     28.31 o 
   1   6  13      607.45      611.71     15.06 o 
   2   6  13       86.22       73.34      8.54 o 
   3   6  13      315.23      341.99     15.13 o 
   4   6  13      259.42      244.96     18.03 o 
   5   6  13        0.09       -9.35      9.35 o 
   6   6  13       38.28       53.91     13.38 o 
   7   6  13        6.46       12.74     17.38 o 
  -8   7  13       22.13       10.59     10.47 o 
  -7   7  13        7.76        3.04      9.24 o 
  -6   7  13       16.72       48.01     16.20 o 
  -5   7  13      111.58      116.03     12.65 o 
  -4   7  13       70.75       68.02     21.46 o 
  -3   7  13      137.72      177.70     28.98 o 
  -2   7  13      112.59      120.95      8.05 o 
  -1   7  13      233.73      251.30     11.73 o 
   0   7  13      470.98      442.55     14.95 o 
   1   7  13      140.05      172.55     13.84 o 
   2   7  13      329.56      353.31     14.86 o 
   3   7  13       33.78       41.83     10.58 o 
   4   7  13       59.71       43.38     11.63 o 
   5   7  13       75.61       83.11     27.47 o 
   6   7  13       16.93       15.61     19.03 o 
  -8   8  13       38.45       12.56     11.35 o 
  -7   8  13       23.48       11.58      9.89 o 
  -6   8  13        3.11       11.38      9.67 o 
  -5   8  13        7.60        5.17     14.95 o 
  -4   8  13        0.14       -0.23      7.36 o 
  -3   8  13      188.08      191.02     13.84 o 
  -2   8  13      219.20      208.11     10.04 o 
  -1   8  13      183.00      179.85      9.24 o 
   0   8  13       16.36       22.40      5.57 o 
   1   8  13      110.05       87.47     11.82 o 
   2   8  13      219.47      209.17     15.80 o 
   3   8  13       14.89        3.44      8.31 o 
   4   8  13        1.10       -3.71      9.20 o 
   5   8  13       27.05       35.31     12.57 o 
   6   8  13       36.13       56.82     22.39 o 
  -8   9  13       24.50       23.78     16.49 o 
  -7   9  13        0.65       -1.30     10.02 o 
  -6   9  13       95.22       87.88     13.76 o 
  -5   9  13       59.08       60.53     16.94 o 
  -4   9  13      187.88      215.25     15.41 o 
  -3   9  13       35.70       38.38      7.64 o 
  -2   9  13      138.87      131.56      8.84 o 
  -1   9  13        2.83        0.85      5.01 o 
   0   9  13      348.71      344.28     16.46 o 
   1   9  13       71.19       59.49     10.59 o 
   2   9  13      217.44      163.54     34.57 o 
   3   9  13      163.23      187.63     16.82 o 
   4   9  13        6.29        2.80      9.42 o 
   5   9  13      190.19      219.40     20.05 o 
   6   9  13       23.30       16.06     20.29 o 
  -7  10  13        8.20       14.01     11.56 o 
  -6  10  13       36.98       19.12     10.66 o 
  -5  10  13       28.15       35.57     15.68 o 
  -4  10  13      423.48      411.44     20.44 o 
  -3  10  13      126.16      146.52     11.21 o 
  -2  10  13      384.00      384.02     15.87 o 
  -1  10  13      541.99      516.14     15.00 o 
   0  10  13        4.78        6.71      6.15 o 
   1  10  13      137.70      146.06     22.42 o 
   2  10  13       25.95       39.39     14.40 o 
   3  10  13      175.64      210.83     17.36 o 
   4  10  13       91.29      105.18     15.56 o 
   5  10  13        6.75      -11.16     11.16 o 
  -7  11  13       59.83       64.61     14.92 o 
  -6  11  13       64.91       71.41     14.29 o 
  -5  11  13       85.57       80.40     13.40 o 
  -4  11  13       32.73       28.79     15.17 o 
  -3  11  13      121.83      125.50      9.69 o 
  -2  11  13        7.11        3.21      6.99 o 
  -1  11  13      292.69      297.49     20.77 o 
   0  11  13      396.74      394.95     18.11 o 
   1  11  13      130.21      113.93     13.19 o 
   2  11  13      171.86      175.74     25.22 o 
   3  11  13        1.27        4.51      9.81 o 
   4  11  13      158.78      175.58     18.25 o 
   5  11  13       17.18        0.77     16.09 o 
  -6  12  13        0.31      -10.25     10.25 o 
  -5  12  13        2.22       -0.94      9.76 o 
  -4  12  13       12.80        6.64      8.12 o 
  -3  12  13       12.55       20.71      8.08 o 
  -2  12  13       43.12       42.29      9.02 o 
  -1  12  13       11.40        2.65      9.09 o 
   0  12  13       58.50       45.10     11.25 o 
   1  12  13       27.03       33.80     15.39 o 
   2  12  13       90.30       84.19     17.86 o 
   3  12  13        1.76       -5.12      9.52 o 
   4  12  13        1.05        7.27     12.21 o 
  -6  13  13       83.40      126.27     26.18 o 
  -5  13  13        0.18       -5.54     10.25 o 
  -4  13  13      296.08      321.68     22.32 o 
  -3  13  13      327.97      306.64     20.67 o 
  -2  13  13        0.78       -3.06      8.59 o 
  -1  13  13       23.07       14.35     20.29 o 
   0  13  13       30.58       24.45     10.91 o 
   1  13  13       36.84       16.06     10.26 o 
   2  13  13      198.72      242.04     27.98 o 
   3  13  13       31.27       54.27     14.13 o 
   4  13  13       28.62       42.05     19.66 o 
  -5  14  13      101.46       92.63     22.83 o 
  -4  14  13      222.74      263.02     21.04 o 
  -3  14  13      205.51      210.74     27.47 o 
  -2  14  13      121.85      141.45     15.97 o 
  -1  14  13        2.00       -3.44      9.88 o 
   0  14  13      195.59      186.18     17.33 o 
   1  14  13      251.07      243.40     19.19 o 
   2  14  13        6.68       20.32     16.13 o 
   3  14  13      128.88      160.16     25.55 o 
  -4  15  13       24.90       10.24     12.24 o 
  -3  15  13        6.48        3.39     17.89 o 
  -2  15  13        3.25       11.93     16.35 o 
  -1  15  13       14.00       12.98     11.03 o 
   0  15  13      104.33       86.22     16.60 o 
   1  15  13      179.87      230.95     26.69 o 
   2  15  13      173.69      146.68     25.70 o 
  -2  16  13       49.87       64.28     22.24 o 
  -1  16  13        0.54       -6.92     15.54 o 
   0  16  13       42.56       38.28     16.31 o 
  -9   0  14       15.18       16.45     11.39 o 
  -8   0  14       93.02       96.07     13.84 o 
  -7   0  14      116.84      105.52     18.34 o 
  -6   0  14      691.62      652.26     34.54 o 
  -5   0  14        4.22        1.99      9.28 o 
  -4   0  14      484.10      547.92     29.90 o 
  -3   0  14     2381.05     2403.39     67.45 o 
  -2   0  14      309.94      367.00     23.64 o 
  -1   0  14      531.87      518.70     32.11 o 
   0   0  14      661.66      632.36     33.76 o 
   1   0  14      518.25      505.90     23.86 o 
   2   0  14      784.92      780.87     50.44 o 
   3   0  14     1148.42     1107.68     54.75 o 
   4   0  14       48.62       29.84      9.29 o 
   5   0  14      129.32      142.93     21.80 o 
   6   0  14       46.97       76.36     20.25 o 
   7   0  14       14.30      -16.20     17.30 o 
  -9   1  14       30.81       46.60     10.71 o 
  -8   1  14       13.71       11.97      6.89 o 
  -7   1  14      306.29      312.24     22.53 o 
  -6   1  14       24.70       16.14      8.96 o 
  -5   1  14      419.20      443.45     19.81 o 
  -4   1  14      734.98      746.28     26.29 o 
  -3   1  14      802.67      762.80     24.67 o 
  -2   1  14     2073.92     2027.26     42.04 o 
  -1   1  14       44.23       34.92      5.64 o 
   0   1  14      515.78      494.16     13.58 o 
   1   1  14      375.04      372.97     12.30 o 
   2   1  14      160.48      164.47      7.94 o 
   3   1  14      143.37      112.87     10.92 o 
   4   1  14      108.74      118.15     10.73 o 
   5   1  14        1.85        8.99     10.35 o 
   6   1  14        7.14        2.79     11.53 o 
   7   1  14       20.71       28.45     22.53 o 
  -9   2  14       44.17       38.51     10.37 o 
  -8   2  14       37.07       22.97     12.10 o 
  -7   2  14       31.98       21.66      9.62 o 
  -6   2  14        5.43        2.71      7.58 o 
  -5   2  14      104.15      121.69     14.98 o 
  -4   2  14        2.40       -5.91      5.91 o 
  -3   2  14       15.57       10.22     13.70 o 
  -2   2  14        0.87        6.69      5.36 o 
  -1   2  14        1.26        1.92      5.49 o 
   0   2  14        2.40        4.05      3.92 o 
   1   2  14      178.94      167.72      9.03 o 
   2   2  14        4.56        2.89      4.57 o 
   3   2  14       34.99       52.15     11.28 o 
   4   2  14        0.28       -1.66      6.56 o 
   5   2  14       23.15       31.46      8.93 o 
   6   2  14        0.02        0.30     20.47 o 
   7   2  14        1.04       -0.44     12.09 o 
  -9   3  14       43.90       59.14     14.09 o 
  -8   3  14       12.86        6.47     10.07 o 
  -7   3  14      112.36      131.95     14.10 o 
  -6   3  14       99.29       90.61     12.27 o 
  -5   3  14       62.21       53.47     10.22 o 
  -4   3  14      261.67      262.40     38.70 o 
  -3   3  14      354.81      346.07     17.14 o 
  -2   3  14     2000.07     1978.86     37.91 o 
  -1   3  14      413.74      397.97     14.38 o 
   0   3  14      138.07      132.48     12.19 o 
   1   3  14       53.82       51.09     11.16 o 
   2   3  14       39.02       41.48      6.07 o 
   3   3  14      249.28      216.81     12.54 o 
   4   3  14      128.03      138.97     11.70 o 
   5   3  14       19.46        0.21      7.34 o 
   6   3  14        0.27       -9.14     10.03 o 
   7   3  14       51.72       87.18     24.82 o 
  -9   4  14       64.90       60.31     19.81 o 
  -8   4  14      241.36      256.56     19.66 o 
  -7   4  14      403.92      424.40     21.91 o 
  -6   4  14      363.42      358.18     30.45 o 
  -5   4  14      323.60      357.84     27.87 o 
  -4   4  14        0.22       -2.87      6.48 o 
  -3   4  14     2069.80     1992.32     42.85 o 
  -2   4  14     1027.72      978.39     23.10 o 
  -1   4  14       66.03       69.76      6.84 o 
   0   4  14      105.76      111.76      7.79 o 
   1   4  14      115.58      120.72      8.14 o 
   2   4  14       76.03       76.19     11.06 o 
   3   4  14      465.98      484.29     25.35 o 
   4   4  14        0.14        5.86      6.86 o 
   5   4  14      175.84      182.40     19.46 o 
   6   4  14      186.11      227.43     19.20 o 
  -8   5  14        3.11       -8.99      8.99 o 
  -7   5  14      136.28      144.62     14.74 o 
  -6   5  14       12.22       18.71      9.55 o 
  -5   5  14      221.87      240.27     16.45 o 
  -4   5  14      152.06      164.20     13.36 o 
  -3   5  14      183.05      200.01     13.99 o 
  -2   5  14     1299.54     1262.49     26.28 o 
  -1   5  14      245.38      251.88     12.05 o 
   0   5  14       14.09       19.48      5.95 o 
   1   5  14      275.93      267.65     10.73 o 
   2   5  14      285.44      259.49     25.24 o 
   3   5  14        0.26       -0.84      6.14 o 
   4   5  14      168.99      188.10     13.00 o 
   5   5  14        0.40        6.34     10.14 o 
   6   5  14        9.96        9.80     11.78 o 
  -8   6  14       10.86       10.11     11.13 o 
  -7   6  14        9.81       15.71     10.32 o 
  -6   6  14      271.17      309.34     18.84 o 
  -5   6  14      438.07      457.90     35.71 o 
  -4   6  14       94.82       87.37     11.15 o 
  -3   6  14      110.17      120.03     12.02 o 
  -2   6  14        2.45        7.68      5.79 o 
  -1   6  14      270.19      280.56     12.97 o 
   0   6  14      111.78      112.13      9.15 o 
   1   6  14        0.81        5.27      4.79 o 
   2   6  14        3.20        0.80      6.05 o 
   3   6  14        4.84        7.66      6.74 o 
   4   6  14        0.68        8.79      9.69 o 
   5   6  14       13.80        0.44     13.99 o 
   6   6  14        8.49       14.97     11.52 o 
  -8   7  14        2.73        2.19     10.18 o 
  -7   7  14      197.78      223.48     22.24 o 
  -6   7  14      104.73       96.77     13.48 o 
  -5   7  14      637.07      606.22     24.09 o 
  -4   7  14      627.48      619.30     23.88 o 
  -3   7  14        4.21        9.24     13.66 o 
  -2   7  14      937.36      933.51     17.78 o 
  -1   7  14      260.11      272.44     12.88 o 
   0   7  14       13.95        2.61      5.58 o 
   1   7  14      262.01      268.26     17.27 o 
   2   7  14      523.24      530.84     18.38 o 
   3   7  14       10.34       15.43      9.53 o 
   4   7  14      111.58      131.68     23.64 o 
   5   7  14       12.28       23.96     12.33 o 
   6   7  14        6.55        8.80     12.18 o 
  -8   8  14       32.86       21.32     12.29 o 
  -7   8  14        5.75       26.23     11.49 o 
  -6   8  14      219.63      218.40     26.36 o 
  -5   8  14      102.48      152.23     14.38 o 
  -4   8  14       97.85       90.30     12.20 o 
  -3   8  14      447.76      460.23     20.66 o 
  -2   8  14      205.16      226.87     10.84 o 
  -1   8  14      494.95      503.78     14.60 o 
   0   8  14      647.56      616.64     25.73 o 
   1   8  14       56.73       61.03     11.49 o 
   2   8  14      469.98      488.03     23.27 o 
   3   8  14      498.09      568.85     29.60 o 
   4   8  14        0.87        1.17      9.99 o 
   5   8  14        6.16        1.36     16.38 o 
   6   8  14        7.90       -8.10     14.95 o 
  -7   9  14       55.46       63.57     13.95 o 
  -6   9  14        9.65       -1.15      9.11 o 
  -5   9  14       18.23       30.15     10.14 o 
  -4   9  14       80.19       78.27     11.88 o 
  -3   9  14       83.59       80.88     10.46 o 
  -2   9  14      671.73      681.34     18.83 o 
  -1   9  14       10.34        4.50      5.39 o 
   0   9  14       25.55       33.16      9.02 o 
   1   9  14      213.26      200.63     15.56 o 
   2   9  14       48.21       49.34     11.45 o 
   3   9  14       65.98       45.72     14.03 o 
   4   9  14       39.44       63.86     13.75 o 
   5   9  14       40.58       50.41     14.16 o 
  -7  10  14       24.43       20.91     13.07 o 
  -6  10  14       25.28       39.49     12.22 o 
  -5  10  14        0.12      -11.05     11.05 o 
  -4  10  14        9.86       -4.28      7.66 o 
  -3  10  14        1.97        5.62      6.54 o 
  -2  10  14       14.16       15.15     10.72 o 
  -1  10  14       53.24       41.35      6.91 o 
   0  10  14        0.97       -4.78      7.36 o 
   1  10  14       43.22       38.85     10.60 o 
   2  10  14       44.34       54.70     19.92 o 
   3  10  14        3.52        9.94     10.05 o 
   4  10  14        1.08       -6.28     10.49 o 
   5  10  14       21.20       26.14     13.99 o 
  -6  11  14       34.10       29.79     11.50 o 
  -5  11  14       41.87       37.14     11.53 o 
  -4  11  14      207.75      228.42     25.77 o 
  -3  11  14       70.28       73.05      9.68 o 
  -2  11  14       71.50       92.50     28.88 o 
  -1  11  14       24.94       12.09     13.51 o 
   0  11  14       74.39      105.98     13.16 o 
   1  11  14       22.39       22.46     22.57 o 
   2  11  14      238.17      273.34     19.77 o 
   3  11  14        8.98        2.88      9.99 o 
   4  11  14       34.22       45.62     13.95 o 
  -6  12  14       89.23      123.67     32.07 o 
  -5  12  14       74.09      104.33     15.09 o 
  -4  12  14       95.59       92.27     20.10 o 
  -3  12  14      404.17      433.38     18.37 o 
  -2  12  14       92.22       82.52     13.17 o 
  -1  12  14      154.12      171.72     15.80 o 
   0  12  14      124.53      143.00     21.87 o 
   1  12  14      230.65      271.20     27.25 o 
   2  12  14       79.34       79.63     18.00 o 
   3  12  14      194.77      217.51     19.55 o 
   4  12  14        0.09       -4.65     14.58 o 
  -5  13  14       15.82       18.70     18.63 o 
  -4  13  14       35.28       32.42     13.13 o 
  -3  13  14       14.73       13.08     11.25 o 
  -2  13  14      211.18      208.24     17.47 o 
  -1  13  14       65.67       35.47     11.49 o 
   0  13  14       55.22       48.82     16.64 o 
   1  13  14       91.15      101.40     20.77 o 
   2  13  14        1.59        6.41     15.83 o 
   3  13  14       48.28       59.77     15.22 o 
  -4  14  14        0.46        9.98     12.77 o 
  -3  14  14        9.99       27.83     18.78 o 
  -2  14  14        0.13        3.29     10.40 o 
  -1  14  14       63.48       61.70     13.71 o 
   0  14  14        0.62       -5.90      9.69 o 
   1  14  14       56.97       60.45     19.81 o 
   2  14  14        3.52       21.21     17.23 o 
  -3  15  14       35.89       26.44     20.54 o 
  -2  15  14       91.95      105.52     24.15 o 
  -1  15  14      112.33      104.43     15.95 o 
   0  15  14       52.61       26.41     12.69 o 
   1  15  14       38.15       44.11     18.19 o 
  -9   1  15        2.71       -5.77      8.33 o 
  -8   1  15       37.07       63.42     15.54 o 
  -7   1  15       51.61       48.13     11.43 o 
  -6   1  15       19.19        9.52      9.01 o 
  -5   1  15      225.39      253.30     16.75 o 
  -4   1  15      164.88      169.58     13.56 o 
  -3   1  15       70.38       88.82     17.49 o 
  -2   1  15     1919.87     1980.25     42.62 o 
  -1   1  15      273.49      231.64     10.47 o 
   0   1  15     1202.48     1136.86     21.90 o 
   1   1  15     1724.61     1620.22     30.57 o 
   2   1  15      355.36      344.74     15.02 o 
   3   1  15      373.25      373.76     13.84 o 
   4   1  15      145.29      154.73     12.48 o 
   5   1  15        9.35       13.82     10.97 o 
   6   1  15       67.73       83.67     16.02 o 
  -8   2  15      134.52      156.05     22.12 o 
  -7   2  15       24.88       33.34     10.96 o 
  -6   2  15      916.45      889.81     49.08 o 
  -5   2  15       10.83       26.44      9.00 o 
  -4   2  15      124.39      112.65     12.10 o 
  -3   2  15      892.00      861.31     41.53 o 
  -2   2  15       23.86       30.63      8.50 o 
  -1   2  15     2437.33     2396.16     34.63 o 
   0   2  15      939.33      969.33     20.02 o 
   1   2  15      344.60      325.71     12.20 o 
   2   2  15     1343.13     1280.12     23.77 o 
   3   2  15       70.71       59.73      9.18 o 
   4   2  15      434.71      403.18     20.07 o 
   5   2  15      247.77      321.02     21.57 o 
   6   2  15        1.72       -7.79     11.38 o 
  -8   3  15      203.29      189.10     14.18 o 
  -7   3  15      306.99      338.87     36.23 o 
  -6   3  15        1.56        7.20      8.57 o 
  -5   3  15      172.68      200.23     30.19 o 
  -4   3  15      113.36      114.25     12.30 o 
  -3   3  15      297.25      307.21     22.86 o 
  -2   3  15     1446.37     1437.55     29.09 o 
  -1   3  15      116.48      117.68      9.50 o 
   0   3  15        3.21       -3.82      4.43 o 
   1   3  15       11.44       18.99      5.62 o 
   2   3  15      199.87      213.08     14.42 o 
   3   3  15      270.69      253.61     14.15 o 
   4   3  15       95.65       95.46     10.99 o 
   5   3  15        8.41        0.15      8.03 o 
   6   3  15        1.28        1.87     12.12 o 
  -8   4  15        0.14       -6.14     10.01 o 
  -7   4  15       22.11        8.43      9.81 o 
  -6   4  15        8.49       15.23      9.23 o 
  -5   4  15       18.23       20.91      8.57 o 
  -4   4  15       83.76       75.54     11.06 o 
  -3   4  15        1.70       -0.73     10.90 o 
  -2   4  15       57.31       53.45      7.86 o 
  -1   4  15       30.49       18.64      6.29 o 
   0   4  15        1.34        3.60      4.85 o 
   1   4  15        5.01       10.73      5.12 o 
   2   4  15       66.70       70.51      7.47 o 
   3   4  15       43.41       41.34      8.60 o 
   4   4  15        5.21       12.75      7.94 o 
   5   4  15       15.72        6.85      8.67 o 
   6   4  15        5.50       24.82     19.15 o 
  -8   5  15       59.46       45.17     13.84 o 
  -7   5  15      288.51      285.89     19.20 o 
  -6   5  15        1.33       -0.64      8.58 o 
  -5   5  15      489.10      521.62     49.04 o 
  -4   5  15       89.54      128.62     16.94 o 
  -3   5  15       72.04      100.57     27.91 o 
  -2   5  15      498.91      495.73     19.28 o 
  -1   5  15        1.78       10.45      6.22 o 
   0   5  15       54.73       46.85      7.76 o 
   1   5  15       99.25      116.36      8.47 o 
   2   5  15      216.93      202.52     19.31 o 
   3   5  15      360.22      360.26     16.34 o 
   4   5  15      189.89      199.84     13.89 o 
   5   5  15        0.18       18.62     11.30 o 
   6   5  15       10.83       29.54     13.41 o 
  -8   6  15       35.78       45.82     13.00 o 
  -7   6  15       24.15        9.28     14.36 o 
  -6   6  15      562.71      553.76     46.83 o 
  -5   6  15        1.18       -2.21      8.04 o 
  -4   6  15       86.63       75.83     11.81 o 
  -3   6  15      904.19      918.73     28.58 o 
  -2   6  15        0.18       10.07      6.26 o 
  -1   6  15     2450.97     2310.26     39.42 o 
   0   6  15      133.70      122.89      9.93 o 
   1   6  15       75.45       67.49     10.25 o 
   2   6  15      921.23      878.98     29.45 o 
   3   6  15      203.51      203.89     13.14 o 
   4   6  15      109.60       87.79     14.19 o 
   5   6  15       74.65       96.09     15.74 o 
   6   6  15        1.41        3.17     14.80 o 
  -7   7  15       21.49       24.80     11.00 o 
  -6   7  15       31.94       23.85     10.67 o 
  -5   7  15      143.89      142.79     17.75 o 
  -4   7  15       59.51       57.99     11.78 o 
  -3   7  15       13.44       11.85      8.25 o 
  -2   7  15     1860.22     1783.01     33.75 o 
  -1   7  15       88.25       76.55      8.95 o 
   0   7  15      296.97      272.83     13.21 o 
   1   7  15      210.47      179.40     14.73 o 
   2   7  15        2.22        6.89      7.94 o 
   3   7  15      330.34      323.11     20.31 o 
   4   7  15       29.18       56.01     13.21 o 
   5   7  15       11.03       -6.28     10.45 o 
  -7   8  15        2.43        0.99     10.63 o 
  -6   8  15       14.62       24.01     15.76 o 
  -5   8  15       33.01       12.19      9.41 o 
  -4   8  15       31.37       30.87     10.00 o 
  -3   8  15        5.30        8.62      8.17 o 
  -2   8  15      123.88      125.79      8.14 o 
  -1   8  15       12.32       12.76      6.85 o 
   0   8  15       11.18       11.03      9.46 o 
   1   8  15       38.22       35.99     10.12 o 
   2   8  15        5.12       11.43      9.29 o 
   3   8  15      207.73      184.51     17.30 o 
   4   8  15       11.84       23.33     11.79 o 
   5   8  15        8.20       -5.79     11.45 o 
  -7   9  15      144.69      161.53     18.11 o 
  -6   9  15       15.10        6.33     16.27 o 
  -5   9  15       81.07      102.16     13.59 o 
  -4   9  15        5.14       -5.36      7.84 o 
  -3   9  15       14.66       15.62      9.34 o 
  -2   9  15      656.88      708.07     27.47 o 
  -1   9  15      271.68      296.60     22.88 o 
   0   9  15       16.95       19.51      8.98 o 
   1   9  15      439.19      433.40     22.31 o 
   2   9  15      122.81      115.83     14.34 o 
   3   9  15      244.23      279.51     30.78 o 
   4   9  15       32.44       37.53     13.43 o 
   5   9  15        6.55        0.48     11.69 o 
  -7  10  15        0.50       12.22     14.58 o 
  -6  10  15      175.81      167.90     17.55 o 
  -5  10  15       25.73       -5.74     14.73 o 
  -4  10  15       86.53      100.64     13.54 o 
  -3  10  15      955.08      981.33     25.86 o 
  -2  10  15       32.98       26.25      8.27 o 
  -1  10  15      979.08      972.47     46.46 o 
   0  10  15      103.21      101.39     12.94 o 
   1  10  15       40.50       35.80     10.56 o 
   2  10  15      348.34      398.99     22.73 o 
   3  10  15       14.96       12.19     11.60 o 
   4  10  15      104.11      147.57     37.78 o 
  -6  11  15        0.59       -5.30     10.46 o 
  -5  11  15      137.61      153.24     25.63 o 
  -4  11  15       30.98       35.71     11.41 o 
  -3  11  15       13.84        1.67      7.70 o 
  -2  11  15      361.54      352.68     16.73 o 
  -1  11  15       59.44       49.56     17.08 o 
   0  11  15        0.87        2.07      8.57 o 
   1  11  15       30.55       43.54     11.37 o 
   2  11  15        3.25        0.96      9.55 o 
   3  11  15       36.43       28.87     12.30 o 
   4  11  15       30.48       26.03     13.94 o 
  -5  12  15        0.07       -1.15      9.84 o 
  -4  12  15       12.71       19.22     15.54 o 
  -3  12  15       31.83       29.85      8.94 o 
  -2  12  15       29.62       14.98     14.73 o 
  -1  12  15       17.45       -3.24     12.96 o 
   0  12  15        9.70       12.96     13.77 o 
   1  12  15        5.88       10.97     14.14 o 
   2  12  15       14.02        8.93     11.23 o 
   3  12  15       57.21       69.40     15.02 o 
  -5  13  15      127.26      166.56     26.66 o 
  -4  13  15       52.55       78.79     20.40 o 
  -3  13  15        0.42       -2.99     11.34 o 
  -2  13  15       76.74       62.88     13.78 o 
  -1  13  15       17.82       19.73     15.10 o 
   0  13  15       27.37       34.83     16.13 o 
   1  13  15      157.29      173.49     25.63 o 
   2  13  15       21.27       20.40     16.57 o 
  -3  14  15      351.34      369.36     35.27 o 
  -2  14  15       28.69       36.18     13.22 o 
  -1  14  15      203.45      165.53     24.08 o 
   0  14  15        1.64        7.36     14.51 o 
   1  14  15        1.12       -1.47     15.24 o 
  -8   0  16       11.75        6.11     15.83 o 
  -7   0  16      333.70      382.61     31.07 o 
  -6   0  16      294.07      309.05     27.98 o 
  -5   0  16      212.88      218.33     23.20 o 
  -4   0  16     1256.70     1319.25     50.96 o 
  -3   0  16      352.15      356.10     25.85 o 
  -2   0  16      112.33      118.11     16.72 o 
  -1   0  16     1527.29     1505.44     41.97 o 
   0   0  16      186.32      146.86     20.51 o 
   1   0  16      844.52      835.51     26.95 o 
   2   0  16     1673.96     1498.18     37.92 o 
   3   0  16       17.79       15.44      9.33 o 
   4   0  16      224.88      237.25     26.58 o 
   5   0  16      197.76      231.73     28.64 o 
   6   0  16       27.61       33.87     20.69 o 
  -8   1  16       97.86       71.54     13.82 o 
  -7   1  16        4.69       17.78     10.70 o 
  -6   1  16      148.96      144.92     14.60 o 
  -5   1  16      188.87      229.26     35.16 o 
  -4   1  16        8.31        0.54      7.37 o 
  -3   1  16      255.12      267.17     16.34 o 
  -2   1  16     1177.12     1169.47     32.07 o 
  -1   1  16      113.07       95.94      8.17 o 
   0   1  16      296.06      276.86     12.51 o 
   1   1  16      245.35      260.20     11.41 o 
   2   1  16        0.28       -0.05      5.33 o 
   3   1  16      462.06      426.19     15.61 o 
   4   1  16        9.52        9.68      8.13 o 
   5   1  16      109.96      110.67     21.80 o 
   6   1  16       30.53       41.83     14.33 o 
  -8   2  16       17.02       26.95     11.71 o 
  -7   2  16       81.24      106.09     14.50 o 
  -6   2  16        0.26       -3.32      8.48 o 
  -5   2  16       74.65       79.55     14.36 o 
  -4   2  16       87.51       65.90     11.11 o 
  -3   2  16        2.37       -0.20      6.58 o 
  -2   2  16      130.86      123.32     12.41 o 
  -1   2  16      622.16      623.04     19.05 o 
   0   2  16      114.75      124.63      9.43 o 
   1   2  16       36.28       32.39      6.30 o 
   2   2  16       28.25       24.54      9.35 o 
   3   2  16       20.23       28.34      8.53 o 
   4   2  16       24.23       24.07      8.81 o 
   5   2  16       37.96       68.70     14.52 o 
   6   2  16       12.88        7.58     12.37 o 
  -8   3  16      113.19      114.18     15.66 o 
  -7   3  16       81.00       85.25     14.06 o 
  -6   3  16       49.53       50.14     11.17 o 
  -5   3  16       91.49       92.71     17.16 o 
  -4   3  16       27.04       13.82      9.35 o 
  -3   3  16      137.06      144.52     14.84 o 
  -2   3  16     1316.35     1278.45     28.13 o 
  -1   3  16      282.36      267.39     13.13 o 
   0   3  16       29.57       45.96      6.14 o 
   1   3  16      355.71      374.58     13.52 o 
   2   3  16       42.55       37.57      6.87 o 
   3   3  16      469.65      489.94     19.62 o 
   4   3  16       57.52       75.33     12.20 o 
   5   3  16      122.53      119.94     13.02 o 
   6   3  16       64.01       47.52     15.87 o 
  -8   4  16       21.52       21.18     11.94 o 
  -7   4  16      460.73      552.92     26.09 o 
  -6   4  16      185.96      187.75     41.09 o 
  -5   4  16      128.26      114.17     22.53 o 
  -4   4  16      429.45      499.01     22.85 o 
  -3   4  16      254.70      261.91     16.58 o 
  -2   4  16       39.25       43.44      7.91 o 
  -1   4  16      427.53      439.57     21.27 o 
   0   4  16       31.53       51.21      7.14 o 
   1   4  16       16.40       25.78      6.14 o 
   2   4  16      953.93      913.55     29.78 o 
   3   4  16        5.59        6.43      7.55 o 
   4   4  16      146.49      150.06     12.97 o 
   5   4  16       66.60       66.23     14.67 o 
  -8   5  16       12.72       28.28     20.65 o 
  -7   5  16        0.49       -5.92      9.34 o 
  -6   5  16        0.38       -1.12     11.16 o 
  -5   5  16       30.77       31.60     19.18 o 
  -4   5  16      115.48      102.53     12.67 o 
  -3   5  16      203.20      216.69     15.70 o 
  -2   5  16      772.86      730.68     20.94 o 
  -1   5  16      409.62      393.18     21.53 o 
   0   5  16      275.98      240.80     12.90 o 
   1   5  16      208.62      190.76     10.56 o 
   2   5  16        4.34       -1.23      6.71 o 
   3   5  16      227.30      222.64     14.08 o 
   4   5  16        4.79       22.56      8.65 o 
   5   5  16       31.23       32.65     12.85 o 
  -7   6  16        0.27      -13.92     13.92 o 
  -6   6  16       53.04       18.18     10.41 o 
  -5   6  16       72.12       95.82     13.50 o 
  -4   6  16       61.14       55.94     11.39 o 
  -3   6  16        6.61       18.92      8.50 o 
  -2   6  16      124.46      129.14     10.54 o 
  -1   6  16        9.28       18.61      7.20 o 
   0   6  16       13.20        3.53      6.46 o 
   1   6  16       81.58       69.88      9.40 o 
   2   6  16       11.78        9.12      7.43 o 
   3   6  16       18.61       24.00      8.48 o 
   4   6  16       12.96       19.31     13.59 o 
   5   6  16        4.37        1.63     19.18 o 
  -7   7  16        2.34        1.99     14.58 o 
  -6   7  16      164.37      160.15     16.42 o 
  -5   7  16       91.91       77.27     12.85 o 
  -4   7  16       11.32        7.61      8.67 o 
  -3   7  16       27.21       40.78     10.50 o 
  -2   7  16      120.05      117.39     13.43 o 
  -1   7  16       24.37       22.15      7.41 o 
   0   7  16      173.03      210.20     12.69 o 
   1   7  16      164.30      142.00     14.63 o 
   2   7  16       11.29        1.09      7.20 o 
   3   7  16      313.14      289.51     22.83 o 
   4   7  16       65.57       85.48     15.35 o 
   5   7  16        6.71       10.60     12.18 o 
  -7   8  16      275.31      256.18     20.53 o 
  -6   8  16      325.43      372.52     33.28 o 
  -5   8  16        0.18        9.17      9.47 o 
  -4   8  16      371.54      424.47     21.60 o 
  -3   8  16      214.36      218.36     35.97 o 
  -2   8  16      288.38      265.79     13.83 o 
  -1   8  16     1164.35     1201.73     27.89 o 
   0   8  16        7.42       -7.52      7.52 o 
   1   8  16      159.83      160.67     15.54 o 
   2   8  16      556.88      519.04     48.34 o 
   3   8  16        1.66       -5.13      9.51 o 
   4   8  16      120.01      133.75     17.88 o 
   5   8  16       83.70      132.99     25.18 o 
  -6   9  16       40.69       51.69     19.00 o 
  -5   9  16      377.66      379.02     21.71 o 
  -4   9  16       74.32       96.14     13.60 o 
  -3   9  16      231.49      249.56     17.30 o 
  -2   9  16      594.30      592.47     17.58 o 
  -1   9  16       66.72       80.42     15.57 o 
   0   9  16      169.45      172.95     15.78 o 
   1   9  16       17.94        9.93      9.63 o 
   2   9  16      113.59      109.60     14.86 o 
   3   9  16      210.81      241.62     30.04 o 
   4   9  16       19.03       21.52     12.53 o 
  -6  10  16        0.04       11.12     18.26 o 
  -5  10  16        0.06       -8.10     13.48 o 
  -4  10  16       36.04       21.88     28.09 o 
  -3  10  16       22.63       22.61     10.47 o 
  -2  10  16       13.35        8.99     10.15 o 
  -1  10  16       16.06       27.62     10.32 o 
   0  10  16      227.34      215.12     19.84 o 
   1  10  16      174.81      162.69     16.17 o 
   2  10  16        0.17        2.30      9.39 o 
   3  10  16       29.96       16.99     11.33 o 
   4  10  16       50.25       35.79     21.28 o 
  -5  11  16      104.66      118.04     24.23 o 
  -4  11  16        5.55        8.13      9.41 o 
  -3  11  16        5.90        0.89      8.72 o 
  -2  11  16      225.93      240.78     18.05 o 
  -1  11  16       42.83       10.01     13.25 o 
   0  11  16      223.28      256.81     18.74 o 
   1  11  16      167.37      192.12     17.76 o 
   2  11  16        1.05       -9.66      9.66 o 
   3  11  16       62.59       64.95     14.87 o 
  -5  12  16        2.22        5.57     10.90 o 
  -4  12  16      144.25      171.72     26.21 o 
  -3  12  16      167.68      180.97     14.14 o 
  -2  12  16        5.98       -7.66     14.73 o 
  -1  12  16      340.66      350.58     30.41 o 
   0  12  16       60.32       51.62     18.04 o 
   1  12  16       85.73      101.32     22.31 o 
   2  12  16       84.25      122.45     18.67 o 
  -4  13  16        7.19       -4.93     16.49 o 
  -3  13  16      114.77      111.85     15.30 o 
  -2  13  16      121.17      152.20     24.59 o 
  -1  13  16       11.88       -7.58     12.74 o 
   0  13  16       14.01        9.20     15.91 o 
   1  13  16        0.47       -1.18     13.92 o 
  -2  14  16       54.50       39.62     18.48 o 
  -1  14  16       12.96       15.61     16.79 o 
   0  14  16       11.72        3.17     16.27 o 
  -8   1  17       96.22      100.80     15.39 o 
  -7   1  17        9.87       16.74     10.57 o 
  -6   1  17       91.20      124.02     15.54 o 
  -5   1  17       64.94       71.54     11.95 o 
  -4   1  17       38.56       40.68     10.86 o 
  -3   1  17      347.27      362.08     30.08 o 
  -2   1  17       73.77       64.82     11.11 o 
  -1   1  17      394.00      385.06     13.78 o 
   0   1  17      264.89      277.80     13.06 o 
   1   1  17       17.86        8.10      5.58 o 
   2   1  17       92.67       99.98     10.94 o 
   3   1  17      311.94      267.45     12.50 o 
   4   1  17        4.32        0.52      9.93 o 
   5   1  17        4.00       -7.30     10.78 o 
  -8   2  17       71.93       78.43     14.88 o 
  -7   2  17      226.54      234.13     18.56 o 
  -6   2  17       10.98        7.31      9.87 o 
  -5   2  17      407.27      394.82     46.68 o 
  -4   2  17      584.95      655.78     45.10 o 
  -3   2  17        1.67       -2.28      9.09 o 
  -2   2  17      227.93      238.54     24.96 o 
  -1   2  17      703.02      739.32     21.55 o 
   0   2  17       85.83      102.07      9.30 o 
   1   2  17      381.83      379.30     15.64 o 
   2   2  17      226.98      212.05     11.36 o 
   3   2  17       70.93       66.79     10.20 o 
   4   2  17      154.33      146.12     13.08 o 
   5   2  17       69.36      110.79     26.40 o 
  -8   3  17       57.86       64.57     20.32 o 
  -7   3  17       12.12       -4.03     10.70 o 
  -6   3  17      114.78      136.68     15.44 o 
  -5   3  17      153.08      167.46     31.22 o 
  -4   3  17       54.11       80.34     12.42 o 
  -3   3  17      902.74      920.14     30.20 o 
  -2   3  17      369.89      399.31     22.22 o 
  -1   3  17      148.58      130.11     10.76 o 
   0   3  17      667.22      610.92     17.42 o 
   1   3  17        0.01       -1.81      5.61 o 
   2   3  17       43.16       49.92      7.68 o 
   3   3  17       48.31       38.69     10.68 o 
   4   3  17       98.66       99.02     11.89 o 
   5   3  17      150.00      103.44     16.51 o 
  -7   4  17       19.58        4.42     10.65 o 
  -6   4  17        6.82        8.59     15.76 o 
  -5   4  17        0.31       10.77      9.09 o 
  -4   4  17        2.94       -0.63      8.33 o 
  -3   4  17       35.27       35.92     10.10 o 
  -2   4  17       70.95       72.18     10.71 o 
  -1   4  17       12.62       16.93      9.77 o 
   0   4  17        0.18       -1.92      4.81 o 
   1   4  17      114.55      104.64      9.13 o 
   2   4  17        0.06        7.32      7.21 o 
   3   4  17        6.53        0.48      7.26 o 
   4   4  17        2.31        4.21      8.29 o 
   5   4  17        0.05       -1.24      8.98 o 
  -7   5  17      154.43      139.29     16.53 o 
  -6   5  17      494.20      558.30     26.45 o 
  -5   5  17      180.47      170.48     16.03 o 
  -4   5  17        0.25       -5.94      8.04 o 
  -3   5  17       71.51       66.12     11.49 o 
  -2   5  17      128.60      131.49     11.37 o 
  -1   5  17       90.11       89.89      9.95 o 
   0   5  17      483.90      490.73     18.11 o 
   1   5  17        2.51        5.48      6.12 o 
   2   5  17      109.73      120.75     13.06 o 
   3   5  17      104.01       90.82     13.63 o 
   4   5  17        8.56        5.25      8.39 o 
   5   5  17       40.90       38.56     13.96 o 
  -7   6  17       46.47       55.15     20.32 o 
  -6   6  17        2.19       -5.99      9.89 o 
  -5   6  17      162.87      188.04     36.27 o 
  -4   6  17      228.52      259.77     24.67 o 
  -3   6  17       56.32       45.99     10.80 o 
  -2   6  17      247.75      274.39     14.54 o 
  -1   6  17      569.19      586.57     19.52 o 
   0   6  17      133.36      129.08     11.19 o 
   1   6  17      453.11      478.54     20.13 o 
   2   6  17       62.07       64.58     10.44 o 
   3   6  17       76.41       70.60     16.69 o 
   4   6  17      141.15      149.89     17.75 o 
   5   6  17       22.40       11.86     17.16 o 
  -7   7  17       21.54       11.41     16.72 o 
  -6   7  17       42.40       41.99     12.33 o 
  -5   7  17      143.65      171.64     16.62 o 
  -4   7  17      154.98      121.37     15.83 o 
  -3   7  17      709.06      769.17     28.14 o 
  -2   7  17       10.08        5.73      6.80 o 
  -1   7  17      152.51      141.72     12.70 o 
   0   7  17      167.10      167.69     18.96 o 
   1   7  17       15.60        0.21     15.83 o 
   2   7  17       31.16       37.89      9.35 o 
   3   7  17      115.30      128.87     20.21 o 
   4   7  17        3.93       12.06     11.58 o 
  -6   8  17        2.05      -10.68     15.68 o 
  -5   8  17       20.15        7.16     10.13 o 
  -4   8  17       71.09       46.37     15.98 o 
  -3   8  17        1.82       16.66      8.99 o 
  -2   8  17        8.89       22.16      7.89 o 
  -1   8  17        0.13        8.52      9.13 o 
   0   8  17       21.09       12.30      9.49 o 
   1   8  17       10.38        2.06     14.06 o 
   2   8  17       20.93       24.12     11.19 o 
   3   8  17       20.94       14.32     11.74 o 
   4   8  17        3.29       10.37     12.49 o 
  -6   9  17       71.49       67.97     21.43 o 
  -5   9  17       34.23       32.40     14.36 o 
  -4   9  17       97.73       78.58     13.69 o 
  -3   9  17      201.44      178.71     16.12 o 
  -2   9  17       72.97       96.54     11.06 o 
  -1   9  17        4.90       15.41     13.73 o 
   0   9  17      160.88      166.36     28.35 o 
   1   9  17        6.58        6.13      9.82 o 
   2   9  17        7.42       11.86     14.03 o 
   3   9  17       81.71       88.08     16.08 o 
  -5  10  17       15.24       22.02     17.30 o 
  -4  10  17      139.46      179.97     17.20 o 
  -3  10  17        0.04       -5.75     14.21 o 
  -2  10  17      369.72      373.20     17.66 o 
  -1  10  17      661.80      695.94     33.25 o 
   0  10  17       12.10       -4.49      9.79 o 
   1  10  17       50.42       46.05     12.29 o 
   2  10  17       36.96       28.86     12.21 o 
   3  10  17        3.05        8.19     12.01 o 
  -5  11  17      105.68      103.83     24.23 o 
  -4  11  17        1.27       16.62     15.76 o 
  -3  11  17       72.69       86.56     13.48 o 
  -2  11  17        4.01       18.01     10.14 o 
  -1  11  17      121.17      147.42     23.20 o 
   0  11  17      263.87      279.00     28.79 o 
   1  11  17        0.40       -9.91      9.91 o 
   2  11  17       17.95       11.87     11.72 o 
  -4  12  17        2.32        8.98     17.60 o 
  -3  12  17       37.34       30.22     15.43 o 
  -2  12  17        1.41       12.96     16.79 o 
  -1  12  17        1.22        7.07     14.51 o 
   0  12  17        3.44       13.92     15.98 o 
   1  12  17        1.32        1.18     15.46 o 
  -2  13  17       50.89       58.17     20.32 o 
  -1  13  17        8.91       -7.14     14.65 o 
   0  13  17       43.98       50.07     19.22 o 
  -7   0  18      149.33      146.09     24.45 o 
  -6   0  18       28.60       26.88     16.13 o 
  -5   0  18      264.55      294.17     27.61 o 
  -4   0  18        1.06        7.51     13.11 o 
  -3   0  18      164.84      176.58     22.09 o 
  -2   0  18      377.51      400.80     28.72 o 
  -1   0  18        5.85        5.27     10.68 o 
   0   0  18      606.69      649.43     25.79 o 
   1   0  18      604.06      624.43     25.61 o 
   2   0  18       17.04       15.01      9.25 o 
   3   0  18      186.95      188.50     27.28 o 
   4   0  18        8.64        2.65     15.54 o 
   5   0  18       14.16        4.71     18.19 o 
  -7   1  18       49.98       61.07     13.87 o 
  -6   1  18      152.56      168.68     16.52 o 
  -5   1  18        0.50       -7.26      8.40 o 
  -4   1  18      224.27      221.03     17.17 o 
  -3   1  18      368.56      371.01     37.55 o 
  -2   1  18        2.96       -6.62      7.50 o 
  -1   1  18      463.13      457.78     16.80 o 
   0   1  18       12.77       15.09      6.41 o 
   1   1  18      313.96      267.40     12.60 o 
   2   1  18      122.91      132.27     10.88 o 
   3   1  18       25.10       31.06      9.09 o 
   4   1  18       21.30       26.96     12.58 o 
   5   1  18        0.61       -6.58     11.56 o 
  -7   2  18        1.02       -8.72      8.72 o 
  -6   2  18        0.28        1.03     13.73 o 
  -5   2  18       20.69        2.52      8.90 o 
  -4   2  18       21.39        8.55      9.29 o 
  -3   2  18        3.39        6.37      9.03 o 
  -2   2  18       62.36       49.45     10.85 o 
  -1   2  18       87.21       78.66      9.84 o 
   0   2  18        2.36       -4.00      5.64 o 
   1   2  18       14.15       20.65      6.59 o 
   2   2  18       12.46        7.46      6.43 o 
   3   2  18        2.27        2.07      7.73 o 
   4   2  18       26.07       16.20      9.25 o 
   5   2  18        4.44        0.77     11.30 o 
  -7   3  18       11.75        9.56     11.66 o 
  -6   3  18      106.65       74.93     13.31 o 
  -5   3  18       23.37       14.30     10.33 o 
  -4   3  18       49.61       48.23     11.23 o 
  -3   3  18      335.92      336.04     36.60 o 
  -2   3  18       15.71       14.04      9.54 o 
  -1   3  18      937.36      921.01     32.95 o 
   0   3  18      283.06      275.10     20.61 o 
   1   3  18       23.59       25.08      6.32 o 
   2   3  18       48.79       67.12     13.01 o 
   3   3  18        0.88       -7.25      7.25 o 
   4   3  18       18.56        6.36      9.04 o 
   5   3  18        0.52       -7.88     16.64 o 
  -7   4  18      170.74      171.30     26.40 o 
  -6   4  18       14.09       18.24     10.83 o 
  -5   4  18      247.33      258.06     18.74 o 
  -4   4  18      232.88      261.83     19.11 o 
  -3   4  18       40.48       23.72     11.49 o 
  -2   4  18     1851.30     1852.69     37.32 o 
  -1   4  18      763.58      683.77     27.73 o 
   0   4  18      295.01      322.65     13.70 o 
   1   4  18      298.47      290.86     13.17 o 
   2   4  18        4.36       -5.25      7.51 o 
   3   4  18      199.27      201.20     14.74 o 
   4   4  18       49.11       29.17     10.19 o 
  -7   5  18       23.19        9.78     11.68 o 
  -6   5  18      250.66      274.55     20.34 o 
  -5   5  18       63.88       80.48     14.24 o 
  -4   5  18       13.38       28.40     10.54 o 
  -3   5  18        4.66        7.72      9.48 o 
  -2   5  18       16.31       11.30      7.39 o 
  -1   5  18      352.14      358.08     16.34 o 
   0   5  18      149.88      129.61     10.08 o 
   1   5  18       76.62       81.85     13.91 o 
   2   5  18       71.65       88.86     11.37 o 
   3   5  18       79.73       83.77     11.64 o 
   4   5  18       65.80       72.10     12.13 o 
  -6   6  18       14.33       13.17     11.22 o 
  -5   6  18       13.51       22.03     10.57 o 
  -4   6  18      122.71      141.28     17.01 o 
  -3   6  18       62.15       38.37     16.46 o 
  -2   6  18      110.45      104.44     11.16 o 
  -1   6  18        0.03        1.08      6.95 o 
   0   6  18       25.94       19.14      8.09 o 
   1   6  18        2.80       12.13      8.13 o 
   2   6  18        0.72        5.51      8.08 o 
   3   6  18        8.36       -3.69      8.20 o 
   4   6  18        0.04        0.19     11.68 o 
  -6   7  18      129.39      144.46     17.46 o 
  -5   7  18        1.00       -0.51      9.86 o 
  -4   7  18       11.87       23.25     10.80 o 
  -3   7  18       51.58       63.57     12.03 o 
  -2   7  18        2.47       11.10      7.48 o 
  -1   7  18      428.27      461.36     29.87 o 
   0   7  18       88.44      102.00     14.08 o 
   1   7  18       88.68       93.42     25.26 o 
   2   7  18      165.75      186.51     28.68 o 
   3   7  18       12.91       28.71     12.94 o 
   4   7  18       49.12       55.37     20.10 o 
  -6   8  18       86.57       72.71     15.10 o 
  -5   8  18      361.23      363.28     23.07 o 
  -4   8  18       69.09       76.06     13.70 o 
  -3   8  18       43.20       49.54     11.87 o 
  -2   8  18      332.95      393.59     17.54 o 
  -1   8  18        1.62       -2.19      7.11 o 
   0   8  18      324.27      327.99     21.09 o 
   1   8  18       58.29       72.03     22.94 o 
   2   8  18       15.66       -6.11     13.03 o 
   3   8  18      126.97      149.51     20.88 o 
  -5   9  18        0.71        7.62     11.50 o 
  -4   9  18      124.55      144.74     16.37 o 
  -3   9  18       10.63       -2.58     13.70 o 
  -2   9  18       87.86      109.28     11.72 o 
  -1   9  18       44.74       22.91     10.80 o 
   0   9  18        0.21        3.97     10.40 o 
   1   9  18       87.76       89.30     14.44 o 
   2   9  18       31.45       31.79     16.94 o 
   3   9  18       32.71       45.73     20.25 o 
  -5  10  18        0.66      -12.00     16.42 o 
  -4  10  18        0.63        0.17     10.66 o 
  -3  10  18        2.94       -7.27      9.39 o 
  -2  10  18       37.31       50.00     12.23 o 
  -1  10  18       11.60       -7.39      9.66 o 
   0  10  18       33.42       25.17     11.69 o 
   1  10  18        0.14       -1.59     10.43 o 
   2  10  18       14.78       -0.80     18.26 o 
  -4  11  18       29.38       25.21     11.68 o 
  -3  11  18       93.75      116.95     15.65 o 
  -2  11  18        0.01       -6.26     12.37 o 
  -1  11  18       69.93       59.42     20.47 o 
   0  11  18        5.88       -3.02     13.70 o 
   1  11  18        6.88        9.10     11.49 o 
  -3  12  18        2.43       -7.51     13.92 o 
  -2  12  18      134.07      131.45     30.89 o 
  -1  12  18        3.87      -12.37     15.17 o 
   0  12  18       40.54       30.93     17.30 o 
  -7   1  19       49.94       57.27     14.18 o 
  -6   1  19       27.02       23.99     11.87 o 
  -5   1  19       55.04       33.15     14.43 o 
  -4   1  19       45.17       37.76     11.27 o 
  -3   1  19       34.87       26.61     10.85 o 
  -2   1  19       14.22       12.96      9.22 o 
  -1   1  19      236.56      261.08     17.57 o 
   0   1  19       36.87       44.03      8.43 o 
   1   1  19      236.70      237.35     13.78 o 
   2   1  19       67.36       71.24      8.84 o 
   3   1  19        7.75       15.93      8.59 o 
   4   1  19       78.27       78.30     15.36 o 
  -7   2  19       27.82       38.57     13.24 o 
  -6   2  19      221.41      254.16     39.06 o 
  -5   2  19      165.39      165.92     17.00 o 
  -4   2  19        1.69        9.53      9.98 o 
  -3   2  19      104.36      133.73     14.91 o 
  -2   2  19      598.23      655.39     26.40 o 
  -1   2  19      147.11      124.08     12.22 o 
   0   2  19      640.92      599.34     18.14 o 
   1   2  19       89.01       76.93      8.91 o 
   2   2  19      168.09      173.25     11.72 o 
   3   2  19      115.18      120.53     12.96 o 
   4   2  19        0.02      -11.09     11.09 o 
  -7   3  19       22.36       22.11     12.41 o 
  -6   3  19       36.84       37.40     12.26 o 
  -5   3  19       59.63       79.38     14.14 o 
  -4   3  19      294.70      261.24     35.57 o 
  -3   3  19      404.48      396.18     43.30 o 
  -2   3  19        1.23       -5.06      8.43 o 
  -1   3  19      262.69      255.77     14.76 o 
   0   3  19        6.90        3.25      6.48 o 
   1   3  19       45.00       46.74     10.98 o 
   2   3  19       56.87       70.41     10.98 o 
   3   3  19        0.18       -5.24      7.86 o 
   4   3  19       33.93       36.39     12.24 o 
  -7   4  19       27.74       51.54     20.18 o 
  -6   4  19        1.59       -4.06     10.13 o 
  -5   4  19        1.57       -6.70      9.31 o 
  -4   4  19        0.04        2.37      9.11 o 
  -3   4  19       10.83       13.21      9.71 o 
  -2   4  19       62.53       49.63     11.74 o 
  -1   4  19       23.00       28.05      8.31 o 
   0   4  19        0.36        8.35      7.26 o 
   1   4  19       33.86       27.98      7.50 o 
   2   4  19       32.87       29.02      9.20 o 
   3   4  19       34.66       29.35      9.91 o 
   4   4  19       11.17        7.16     11.14 o 
  -6   5  19       27.45       19.99     11.90 o 
  -5   5  19       50.05       55.32     13.03 o 
  -4   5  19      216.80      233.10     18.77 o 
  -3   5  19      341.92      336.33     24.67 o 
  -2   5  19       19.06       19.14      8.53 o 
  -1   5  19      268.90      289.99     18.07 o 
   0   5  19        0.01        2.50      7.79 o 
   1   5  19       19.34       18.47      9.97 o 
   2   5  19       61.24       51.64     10.53 o 
   3   5  19       14.60        5.71      8.83 o 
  -6   6  19      128.86      143.58     17.69 o 
  -5   6  19      150.80      152.67     17.03 o 
  -4   6  19       41.72       35.24     11.74 o 
  -3   6  19       19.14       24.15     10.75 o 
  -2   6  19      249.81      275.70     15.94 o 
  -1   6  19      219.26      188.85     16.01 o 
   0   6  19      255.89      234.85     12.73 o 
   1   6  19       42.57       32.90     11.98 o 
   2   6  19       81.85       77.29     11.81 o 
   3   6  19       98.35      108.85     16.70 o 
  -6   7  19        6.21       -4.20     14.95 o 
  -5   7  19      164.15      206.51     18.97 o 
  -4   7  19       39.79       37.19     11.93 o 
  -3   7  19        0.18        3.91      9.60 o 
  -2   7  19       36.89       32.23      8.97 o 
  -1   7  19      128.59      155.06     15.39 o 
   0   7  19        5.98       -4.76      9.21 o 
   1   7  19       66.51       75.45     14.04 o 
   2   7  19       12.70       21.60     11.94 o 
   3   7  19        5.83        2.52     11.61 o 
  -5   8  19        2.05        0.17     11.43 o 
  -4   8  19       36.57       42.58     13.07 o 
  -3   8  19        2.91        0.71      9.73 o 
  -2   8  19       86.43       78.55     11.25 o 
  -1   8  19        5.13        7.62      9.50 o 
   0   8  19        0.35      -11.74     14.36 o 
   1   8  19        0.21       10.74     11.31 o 
   2   8  19        0.12       13.98     11.68 o 
  -5   9  19       43.60       31.77     12.81 o 
  -4   9  19        4.69        8.27     14.21 o 
  -3   9  19       25.55       18.05     10.80 o 
  -2   9  19      148.77      160.32     13.96 o 
  -1   9  19      334.05      387.29     21.81 o 
   0   9  19        2.93        7.99     11.31 o 
   1   9  19       57.25       61.82     14.68 o 
   2   9  19      119.38      166.42     27.17 o 
  -4  10  19        9.87       -3.73     10.99 o 
  -3  10  19      136.84      151.04     16.54 o 
  -2  10  19      102.27      110.53     21.65 o 
  -1  10  19      114.04      113.44     16.14 o 
   0  10  19      141.13      152.09     27.94 o 
   1  10  19       42.01       44.40     19.66 o 
  -2  11  19        3.71       16.49     14.65 o 
  -1  11  19       11.97        8.25     16.64 o 
  -6   0  20      182.47      195.06     27.91 o 
  -5   0  20       15.72       46.54     18.41 o 
  -4   0  20       42.46       24.37     15.24 o 
  -3   0  20      155.33      174.30     23.93 o 
  -2   0  20       29.52       32.03     15.32 o 
  -1   0  20      333.77      368.09     22.44 o 
   0   0  20       65.17       68.17     13.04 o 
   1   0  20       32.58       25.84     10.71 o 
   2   0  20       28.09        8.14     10.27 o 
   3   0  20       75.63      117.52     24.01 o 
  -6   1  20        0.45       -2.96     10.62 o 
  -5   1  20      123.15      135.68     16.37 o 
  -4   1  20       16.17       30.22     11.45 o 
  -3   1  20       12.59       20.60     10.93 o 
  -2   1  20       98.70      104.95     14.28 o 
  -1   1  20       76.50       86.00     10.93 o 
   0   1  20      119.01      130.77     10.91 o 
   1   1  20       40.78       53.67      8.62 o 
   2   1  20        1.62       -2.88      6.85 o 
   3   1  20       12.63       15.86      9.08 o 
  -6   2  20        3.78       -2.10     11.01 o 
  -5   2  20       42.06       18.41     11.56 o 
  -4   2  20       68.89       64.12     16.24 o 
  -3   2  20       36.82       36.36     11.60 o 
  -2   2  20        2.21       -1.51      8.77 o 
  -1   2  20      107.97      104.20     11.76 o 
   0   2  20      111.21       83.06      9.76 o 
   1   2  20       38.29       37.48      8.27 o 
   2   2  20       32.64       30.33      9.43 o 
   3   2  20        4.52        5.83      7.45 o 
  -6   3  20        9.21       13.47     17.64 o 
  -5   3  20       78.09       95.48     15.49 o 
  -4   3  20        0.90        2.98     10.14 o 
  -3   3  20       29.30       18.93     10.48 o 
  -2   3  20      195.93      201.15     17.48 o 
  -1   3  20      229.22      234.18     15.10 o 
   0   3  20       33.76       34.37      7.89 o 
   1   3  20       52.19       56.10      8.88 o 
   2   3  20       42.59       33.31      8.26 o 
   3   3  20        7.58       -4.18      9.12 o 
  -6   4  20      252.11      279.05     21.71 o 
  -5   4  20        2.38        2.62     10.87 o 
  -4   4  20      113.85       92.07     14.85 o 
  -3   4  20      203.09      196.79     18.04 o 
  -2   4  20        3.50       15.32     10.21 o 
  -1   4  20      171.21      172.35     13.72 o 
   0   4  20       81.82       98.08     11.67 o 
   1   4  20        1.27        0.91     10.06 o 
   2   4  20       34.83       40.73     10.55 o 
   3   4  20        5.21        0.71     14.11 o 
  -6   5  20       34.23       69.88     21.80 o 
  -5   5  20        3.49        0.51     10.67 o 
  -4   5  20       39.63       33.72     11.88 o 
  -3   5  20        0.66       -2.32      9.57 o 
  -2   5  20       96.89      116.72     14.63 o 
  -1   5  20       61.46       65.80     10.66 o 
   0   5  20       49.16       54.39      9.91 o 
   1   5  20       31.73       42.18      9.03 o 
   2   5  20        6.55       12.14      9.50 o 
   3   5  20       11.97       -0.44     11.11 o 
  -5   6  20       23.29       23.48     12.18 o 
  -4   6  20       27.45       14.71     13.00 o 
  -3   6  20        0.17       10.09     10.20 o 
  -2   6  20        2.55        7.63     10.28 o 
  -1   6  20        7.84        1.12      7.78 o 
   0   6  20        0.39       -8.08      8.08 o 
   1   6  20        0.76       -1.36     10.70 o 
   2   6  20       12.60        7.74     13.28 o 
  -5   7  20       62.60       78.57     20.65 o 
  -4   7  20       34.18       34.09     12.39 o 
  -3   7  20        1.83        0.17      9.92 o 
  -2   7  20       60.68       82.58     12.49 o 
  -1   7  20        2.35       -1.93      7.84 o 
   0   7  20       54.40       53.66     10.84 o 
   1   7  20       13.49       19.67     11.77 o 
   2   7  20        1.58       11.24     11.82 o 
  -4   8  20       71.64       85.12     26.58 o 
  -3   8  20      102.53      129.10     16.30 o 
  -2   8  20        2.35        8.36     10.30 o 
  -1   8  20      110.20       92.45     14.62 o 
   0   8  20       93.67       91.04     15.59 o 
   1   8  20       10.60        0.36     10.96 o 
  -3   9  20        6.18      -10.28     10.28 o 
  -2   9  20       41.56       40.49     16.72 o 
  -1   9  20       66.22       70.30     14.01 o 
   0   9  20        7.60       -5.96     13.48 o 
  -5   1  21       60.25       64.58     14.20 o 
  -4   1  21        0.01       -3.54     10.14 o 
  -3   1  21       53.10       57.13     13.10 o 
  -2   1  21       63.03       79.10     14.10 o 
  -1   1  21        8.23        2.55      8.00 o 
   0   1  21       79.32       81.18      9.89 o 
   1   1  21        2.99        5.93      7.01 o 
   2   1  21        0.34        4.46      7.61 o 
  -5   2  21      114.97      118.77     18.22 o 
  -4   2  21      210.38      201.69     19.24 o 
  -3   2  21      117.96      138.00     16.38 o 
  -2   2  21       62.59       59.98     12.93 o 
  -1   2  21       22.76       20.43      8.81 o 
   0   2  21       11.24       13.62      7.65 o 
   1   2  21       93.41      102.61     10.64 o 
   2   2  21       33.06       20.73      9.64 o 
  -5   3  21      140.25      143.47     17.90 o 
  -4   3  21       54.49       47.04     13.44 o 
  -3   3  21      206.05      207.26     18.95 o 
  -2   3  21       21.91       43.95     12.02 o 
  -1   3  21       23.10       15.73      8.69 o 
   0   3  21      217.95      212.91     21.10 o 
   1   3  21       18.18       21.44      8.27 o 
   2   3  21       16.42       21.21      9.73 o 
  -5   4  21        3.93       20.33     12.11 o 
  -4   4  21       39.02       42.44     12.95 o 
  -3   4  21        0.83       -8.63     10.97 o 
  -2   4  21        0.20        2.90     10.64 o 
  -1   4  21        1.06       -2.11      8.01 o 
   0   4  21        1.94       -0.62      8.17 o 
   1   4  21        0.81        1.29      8.27 o 
   2   4  21        0.09       -0.45      8.69 o 
  -4   5  21        5.16       -1.58     11.19 o 
  -3   5  21      106.69      103.49     15.98 o 
  -2   5  21       25.31       29.30     12.10 o 
  -1   5  21       21.08       11.18      8.81 o 
   0   5  21      108.50      116.89     15.98 o 
   1   5  21        1.13        6.54     13.55 o 
   2   5  21       27.39       22.51     20.62 o 
  -4   6  21       89.67      147.07     17.95 o 
  -3   6  21        8.73       -6.06     10.96 o 
  -2   6  21       96.44      102.31     15.36 o 
  -1   6  21       75.36       76.52     16.92 o 
   0   6  21        4.55        7.52     10.76 o 
   1   6  21       91.63       64.34     14.18 o 
  -4   7  21       15.28        3.62     10.93 o 
  -3   7  21       43.39       35.71     13.32 o 
  -2   7  21        3.24       -2.33     10.94 o 
  -1   7  21        5.65        1.98     10.39 o 
   0   7  21       65.19       55.02     14.18 o 
  -3   8  21       19.67        9.61     11.32 o 
  -2   8  21        5.47       13.60     11.35 o 
  -1   8  21       27.79       16.27     17.38 o 
  -4   0  22       34.14       32.18     17.97 o 
  -3   0  22       54.68       36.30     18.70 o 
  -2   0  22      289.20      314.79     30.19 o 
  -1   0  22        1.15       19.73     15.83 o 
   0   0  22       34.92       40.15     12.29 o 
   1   0  22      117.31      147.98     17.64 o 
  -4   1  22      143.72      184.54     24.85 o 
  -3   1  22       65.04       61.52     14.14 o 
  -2   1  22        1.65       -2.94     13.40 o 
  -1   1  22       34.44       31.66     11.52 o 
   0   1  22        0.56       -7.14      7.14 o 
   1   1  22       22.08       29.35      8.94 o 
  -4   2  22        0.48        9.69     11.59 o 
  -3   2  22        4.02        4.40     10.93 o 
  -2   2  22        2.14       -3.24     10.17 o 
  -1   2  22        0.11       -8.36      8.36 o 
   0   2  22        0.75        4.02      7.78 o 
   1   2  22       12.75       24.35      8.59 o 
  -4   3  22       44.01       53.69     14.29 o 
  -3   3  22       44.69       48.12     17.75 o 
  -2   3  22        0.41       -9.48      9.48 o 
  -1   3  22      141.76      160.72     14.68 o 
   0   3  22       54.96       55.39     11.21 o 
   1   3  22        0.44        8.08     11.93 o 
  -3   4  22       16.65       26.69     12.05 o 
  -2   4  22      370.30      372.97     31.96 o 
  -1   4  22       95.80       81.99     12.52 o 
   0   4  22        7.64       -0.53      9.11 o 
  -3   5  22        5.40       11.50     11.45 o 
  -2   5  22        0.57        3.18     12.00 o 
  -1   5  22       34.89       40.91     10.48 o 
   0   5  22       15.26       -7.51     15.54 o 
  -2   6  22        6.37        4.42     16.72 o 
  -1   6  22       14.92        2.42     11.31 o 
  -2   1  23       14.04       -0.88     16.05 o 
  -1   1  23      127.66      179.01     37.81 o 
  -2   2  23      109.03      122.46     24.52 o 
  -1   2  23       10.22        7.22     16.79 o 
  -2   3  23        6.55      -15.32     16.13 o 
                                                 
